# Supplementary material for: ﻿A new species of supergiant Bathynomus A. Milne-Edwards, 1879 (Crustacea, Isopoda, Cirolanidae) from Vietnam, with notes on the taxonomy of Bathynomusjamesi Kou, Chen & Li, 2017
Source: Zookeys. 2025 Jan 14;1223:289–310. doi: 10.3897/zookeys.1223.139335 (PMC11751684; doi:10.3897/zookeys.1223.139335)
Supplement: XML Treatment for Bathynomus [file zookeys.1223.139335-treatment1.xml]

<!DOCTYPE tp:taxon-treatment
  PUBLIC "-//TaxonX//DTD Taxonomic Treatment Publishing DTD v0 20100105//EN" "tax-treatment-NSO.dtd">
<tp:taxon-treatment xmlns:tp="http://www.plazi.org/taxpub"><tp:treatment-meta><kwd-group><label>Taxon classification</label><kwd>
              <named-content content-type="kingdom">Animalia</named-content>
            </kwd><kwd>
              <named-content content-type="order">Isopoda</named-content>
            </kwd><kwd>
              <named-content content-type="family">Cirolanidae</named-content>
            </kwd></kwd-group><mixed-citation publication-type="journal"><person-group><name><surname>Ng</surname><given-names>Peter K. L.</given-names></name><name><surname>Sidabalok</surname><given-names>Conni M.</given-names></name><name><surname>Nguyen</surname><given-names>Thanh Son</given-names></name></person-group><article-title>﻿A new species of supergiant <italic><tp:taxon-name><tp:taxon-name-part taxon-name-part-type="genus" reg="Bathynomus">Bathynomus</tp:taxon-name-part></tp:taxon-name></italic> A. Milne-Edwards, 1879 (<tp:taxon-name><tp:taxon-name-part taxon-name-part-type="subphylum">Crustacea</tp:taxon-name-part></tp:taxon-name>, <tp:taxon-name><tp:taxon-name-part taxon-name-part-type="order">Isopoda</tp:taxon-name-part></tp:taxon-name>, <tp:taxon-name><tp:taxon-name-part taxon-name-part-type="family">Cirolanidae</tp:taxon-name-part></tp:taxon-name>) from Vietnam, with notes on the taxonomy of <italic><tp:taxon-name><tp:taxon-name-part taxon-name-part-type="genus" reg="Bathynomus">Bathynomus</tp:taxon-name-part><tp:taxon-name-part taxon-name-part-type="species" reg="jamesi">jamesi</tp:taxon-name-part></tp:taxon-name></italic> Kou, Chen &amp; Li, 2017</article-title><source>Zookeys</source><day>14</day><month>01</month><year>2025</year><volume>1223</volume><fpage>289</fpage><lpage>310</lpage><pub-id pub-id-type="doi">10.3897/zookeys.1223.139335</pub-id></mixed-citation></tp:treatment-meta><tp:nomenclature><label>﻿Genus</label><tp:taxon-name>
            <object-id xmlns:xlink="http://www.w3.org/1999/xlink" content-type="arpha" xlink:type="simple">3E960CD5-6DEE-5177-B633-64A05FDABD9A</object-id>
            <tp:taxon-name-part taxon-name-part-type="genus" reg="Bathynomus">Bathynomus</tp:taxon-name-part>
          </tp:taxon-name><tp:taxon-authority>A. Milne-Edwards, 1879</tp:taxon-authority></tp:nomenclature><tp:treatment-sec sec-type="Restricted synonymy" id="SECID0EQIAC"><title>Restricted synonymy.</title><p>A. Milne-Edwards, 1879: 21—<xref ref-type="bibr" rid="B5">Bruce 1986</xref>: 126; <xref ref-type="bibr" rid="B15">Kensley and Schotte 1989</xref>: 129; <xref ref-type="bibr" rid="B18">Magalhães and Young 2003</xref>: 222; <xref ref-type="bibr" rid="B17">Lowry and Dempsey 2006</xref>: 168.</p></tp:treatment-sec><tp:treatment-sec sec-type="type species" id="SECID0EGJAC"><title>Type species.</title><p><italic><tp:taxon-name><tp:taxon-name-part taxon-name-part-type="genus" reg="Bathynomus">Bathynomus</tp:taxon-name-part><tp:taxon-name-part taxon-name-part-type="species" reg="giganteus">giganteus</tp:taxon-name-part></tp:taxon-name></italic> A. <xref ref-type="bibr" rid="B19">Milne-Edwards 1879</xref>; by monotypy.</p></tp:treatment-sec><tp:treatment-sec sec-type="remarks" id="SECID0E2JAC"><title>Remarks.</title><p><xref ref-type="bibr" rid="B5">Bruce (1986)</xref> reviewed the taxonomic history of <italic><tp:taxon-name><tp:taxon-name-part taxon-name-part-type="genus" reg="Bathynomus">Bathynomus</tp:taxon-name-part></tp:taxon-name></italic> and diagnosed the genus. <xref ref-type="bibr" rid="B17">Lowry and Dempsey (2006)</xref> provided the most recent comprehensive worldwide review of the <italic><tp:taxon-name><tp:taxon-name-part taxon-name-part-type="genus" reg="Bathynomus">Bathynomus</tp:taxon-name-part></tp:taxon-name></italic> species, along with their global distribution. Over the last decade, four more species have been added (<xref ref-type="bibr" rid="B23">Shipley et al. 2016</xref>; <xref ref-type="bibr" rid="B16">Kou et al. 2017</xref>; <xref ref-type="bibr" rid="B25">Sidabalok et al. 2020</xref>; and <xref ref-type="bibr" rid="B11">Huang et al. 2022</xref>), and the distributions of some have also been extended (e.g., <xref ref-type="bibr" rid="B11">Huang et al. 2022</xref>; <xref ref-type="bibr" rid="B8">Dueñas et al. 2024</xref>). To date, <italic><tp:taxon-name><tp:taxon-name-part taxon-name-part-type="genus" reg="Bathynomus">Bathynomus</tp:taxon-name-part></tp:taxon-name></italic> has 11 “supergiant” and nine “giant” extant species (<xref ref-type="bibr" rid="B4">Boyko et al. 2024</xref>), but there are still several species of <italic><tp:taxon-name><tp:taxon-name-part taxon-name-part-type="genus" reg="Bathynomus">Bathynomus</tp:taxon-name-part></tp:taxon-name></italic> that remain undescribed (see <xref ref-type="bibr" rid="B25">Sidabalok et al. 2020</xref>; <xref ref-type="bibr" rid="B11">Huang et al. 2022</xref>). Molecular methods (using COI and 16S rRNA sequences) have proved to be useful to help identify species as in the case of <italic><tp:taxon-name><tp:taxon-name-part taxon-name-part-type="genus" reg="Bathynomus">B.</tp:taxon-name-part><tp:taxon-name-part taxon-name-part-type="species" reg="jamesi">jamesi</tp:taxon-name-part></tp:taxon-name></italic>, which is morphologically similar to <italic><tp:taxon-name><tp:taxon-name-part taxon-name-part-type="genus" reg="Bathynomus">B.</tp:taxon-name-part><tp:taxon-name-part taxon-name-part-type="species" reg="kensleyi">kensleyi</tp:taxon-name-part></tp:taxon-name></italic>, and to distinguish <italic><tp:taxon-name><tp:taxon-name-part taxon-name-part-type="genus" reg="Bathynomus">B.</tp:taxon-name-part><tp:taxon-name-part taxon-name-part-type="species" reg="yucatanensis">yucatanensis</tp:taxon-name-part></tp:taxon-name></italic> from <italic><tp:taxon-name><tp:taxon-name-part taxon-name-part-type="genus" reg="Bathynomus">B.</tp:taxon-name-part><tp:taxon-name-part taxon-name-part-type="species" reg="giganteus">giganteus</tp:taxon-name-part></tp:taxon-name></italic> s. str., with support from morphology (<xref ref-type="bibr" rid="B11">Huang et al. 2022</xref>; <xref ref-type="bibr" rid="B10">Huang and Bruce 2024</xref>). <italic><tp:taxon-name><tp:taxon-name-part taxon-name-part-type="genus" reg="Bathynomus">Bathynomus</tp:taxon-name-part></tp:taxon-name></italic> fossil species have been recently reviewed by <xref ref-type="bibr" rid="B12">Hyžný et al. (2019)</xref>, with a new species described later by <xref ref-type="bibr" rid="B13">Hyžný et al. (2020)</xref>.</p></tp:treatment-sec><ref-list><ref id="B5"><mixed-citation xmlns:xlink="http://www.w3.org/1999/xlink" xlink:type="simple"><person-group><name name-style="western"><surname>Bruce</surname><given-names>NL</given-names></name></person-group> (<year>1986</year>) <article-title><tp:taxon-name><tp:taxon-name-part taxon-name-part-type="family">Cirolanidae</tp:taxon-name-part></tp:taxon-name> (<tp:taxon-name><tp:taxon-name-part taxon-name-part-type="subphylum">Crustacea</tp:taxon-name-part></tp:taxon-name>: <tp:taxon-name><tp:taxon-name-part taxon-name-part-type="order">Isopoda</tp:taxon-name-part></tp:taxon-name>) of Australia.</article-title><source>Records of the Australian Museum, Supplement</source><volume>6</volume>: <fpage>1</fpage>–<lpage>239</lpage>. <ext-link xlink:href="10.3853/j.0812-7387.6.1986.98" ext-link-type="doi" xlink:type="simple">https://doi.org/10.3853/j.0812-7387.6.1986.98</ext-link></mixed-citation></ref><ref id="B15"><mixed-citation xmlns:xlink="http://www.w3.org/1999/xlink" xlink:type="simple"><person-group><name name-style="western"><surname>Kensley</surname><given-names>B</given-names></name><name name-style="western"><surname>Schotte</surname><given-names>M</given-names></name></person-group> (<year>1989</year>) <source>Guide to the Marine Isopod Crustaceans of the Caribbean.</source><publisher-name>Smithsonian Institution Press</publisher-name>, <publisher-loc>Washington, D.C. &amp; London</publisher-loc>, <size units="page">308 pp</size>. <ext-link xlink:href="10.5962/bhl.title.10375" ext-link-type="doi" xlink:type="simple">https://doi.org/10.5962/bhl.title.10375</ext-link></mixed-citation></ref><ref id="B18"><mixed-citation xmlns:xlink="http://www.w3.org/1999/xlink" xlink:type="simple"><person-group><name name-style="western"><surname>Magalhães</surname><given-names>N</given-names></name><name name-style="western"><surname>Young</surname><given-names>PS</given-names></name></person-group> (<year>2003</year>) <article-title><italic><tp:taxon-name><tp:taxon-name-part taxon-name-part-type="genus">Bathynomus</tp:taxon-name-part></tp:taxon-name></italic> A. Milne Edwards, 1879 (<tp:taxon-name><tp:taxon-name-part taxon-name-part-type="order">Isopoda</tp:taxon-name-part></tp:taxon-name>, <tp:taxon-name><tp:taxon-name-part taxon-name-part-type="family">Cirolanidae</tp:taxon-name-part></tp:taxon-name>) from the Brazilian coast, with description of a new species.</article-title><source>Arquivos do Museu Nacional, Rio de Janeiro</source><volume>61</volume>: <fpage>221</fpage>–<lpage>239</lpage>.</mixed-citation></ref><ref id="B17"><mixed-citation xmlns:xlink="http://www.w3.org/1999/xlink" xlink:type="simple"><person-group><name name-style="western"><surname>Lowry</surname><given-names>JK</given-names></name><name name-style="western"><surname>Dempsey</surname><given-names>K</given-names></name></person-group> (<year>2006</year>) <article-title>The giant deep-sea scavenger genus <italic><tp:taxon-name><tp:taxon-name-part taxon-name-part-type="genus">Bathynomus</tp:taxon-name-part></tp:taxon-name></italic> (<tp:taxon-name><tp:taxon-name-part taxon-name-part-type="subphylum">Crustacea</tp:taxon-name-part></tp:taxon-name>, <tp:taxon-name><tp:taxon-name-part taxon-name-part-type="order">Isopoda</tp:taxon-name-part></tp:taxon-name>, <tp:taxon-name><tp:taxon-name-part taxon-name-part-type="family">Cirolanidae</tp:taxon-name-part></tp:taxon-name>) in the Indo-West Pacific.</article-title> In: <person-group><name name-style="western"><surname>Richer De Forges</surname><given-names>B</given-names></name><name name-style="western"><surname>Justine</surname><given-names>J-L</given-names></name></person-group> (<role>Eds</role>) <issue-title>Tropical Deep-Sea Benthos, Volume 24.</issue-title><source>Mémoires du Muséum national d’Histoire naturelle</source><volume>193</volume>: <fpage>163</fpage>–<lpage>192</lpage>.</mixed-citation></ref><ref id="B19"><mixed-citation xmlns:xlink="http://www.w3.org/1999/xlink" xlink:type="simple"><person-group><name name-style="western"><surname>Milne-Edwards</surname><given-names>A</given-names></name></person-group> (<year>1879</year>) <article-title>Sur un isopode gigantesque, des grandes profondeurs de la mer.</article-title><source>Comptes Rendus Hebdomadaires des Séances de l’Académie des Sciences</source><volume>88</volume>: <fpage>21</fpage>–<lpage>23</lpage>.</mixed-citation></ref><ref id="B23"><mixed-citation xmlns:xlink="http://www.w3.org/1999/xlink" xlink:type="simple"><person-group><name name-style="western"><surname>Shipley</surname><given-names>ON</given-names></name><name name-style="western"><surname>Bruce</surname><given-names>NL</given-names></name><name name-style="western"><surname>Violich</surname><given-names>M</given-names></name><name name-style="western"><surname>Baco</surname><given-names>A</given-names></name><name name-style="western"><surname>Morgan</surname><given-names>N</given-names></name><name name-style="western"><surname>Rawlins</surname><given-names>S</given-names></name><name name-style="western"><surname>Brooks</surname><given-names>EJ</given-names></name></person-group> (<year>2016</year>) <article-title>A new species of <italic><tp:taxon-name><tp:taxon-name-part taxon-name-part-type="genus">Bathynomus</tp:taxon-name-part></tp:taxon-name></italic> Milne Edwards [<italic>sic</italic>], 1879 (<tp:taxon-name><tp:taxon-name-part taxon-name-part-type="order">Isopoda</tp:taxon-name-part></tp:taxon-name>: <tp:taxon-name><tp:taxon-name-part taxon-name-part-type="family">Cirolanidae</tp:taxon-name-part></tp:taxon-name>) from The Bahamas, Western Atlantic.</article-title><source>Zootaxa</source><volume>4147</volume>: <fpage>82</fpage>–<lpage>88</lpage>. <ext-link xlink:href="10.11646/zootaxa.4147.1.6" ext-link-type="doi" xlink:type="simple">https://doi.org/10.11646/zootaxa.4147.1.6</ext-link></mixed-citation></ref><ref id="B16"><mixed-citation xmlns:xlink="http://www.w3.org/1999/xlink" xlink:type="simple"><person-group><name name-style="western"><surname>Kou</surname><given-names>Q</given-names></name><name name-style="western"><surname>Chen</surname><given-names>J</given-names></name><name name-style="western"><surname>Li</surname><given-names>X</given-names></name><name name-style="western"><surname>He</surname><given-names>L</given-names></name><name name-style="western"><surname>Wang</surname><given-names>Y</given-names></name></person-group> (<year>2017</year>) <article-title>New species of the giant deep‐sea isopod genus <italic><tp:taxon-name><tp:taxon-name-part taxon-name-part-type="genus">Bathynomus</tp:taxon-name-part></tp:taxon-name></italic> (<tp:taxon-name><tp:taxon-name-part taxon-name-part-type="subphylum">Crustacea</tp:taxon-name-part></tp:taxon-name>, <tp:taxon-name><tp:taxon-name-part taxon-name-part-type="order">Isopoda</tp:taxon-name-part></tp:taxon-name>, <tp:taxon-name><tp:taxon-name-part taxon-name-part-type="family">Cirolanidae</tp:taxon-name-part></tp:taxon-name>) from Hainan Island, South China Sea.</article-title><source>Integrative Zoology</source><volume>12</volume>: <fpage>283</fpage>–<lpage>291</lpage>. <ext-link xlink:href="10.1111/1749-4877.12256" ext-link-type="doi" xlink:type="simple">https://doi.org/10.1111/1749-4877.12256</ext-link></mixed-citation></ref><ref id="B25"><mixed-citation xmlns:xlink="http://www.w3.org/1999/xlink" xlink:type="simple"><person-group><name name-style="western"><surname>Sidabalok</surname><given-names>CM</given-names></name><name name-style="western"><surname>Wong</surname><given-names>HPS</given-names></name><name name-style="western"><surname>Ng</surname><given-names>PK</given-names></name></person-group> (<year>2020</year>) <article-title>Description of the supergiant isopod <italic><tp:taxon-name><tp:taxon-name-part taxon-name-part-type="genus">Bathynomus</tp:taxon-name-part><tp:taxon-name-part taxon-name-part-type="species">raksasa</tp:taxon-name-part></tp:taxon-name></italic> sp. nov. (<tp:taxon-name><tp:taxon-name-part taxon-name-part-type="subphylum">Crustacea</tp:taxon-name-part></tp:taxon-name>, <tp:taxon-name><tp:taxon-name-part taxon-name-part-type="order">Isopoda</tp:taxon-name-part></tp:taxon-name>, <tp:taxon-name><tp:taxon-name-part taxon-name-part-type="family">Cirolanidae</tp:taxon-name-part></tp:taxon-name>) from southern Java, the first record of the genus from Indonesia.</article-title><source>ZooKeys</source><volume>947</volume>: <fpage>39</fpage>–<lpage>52</lpage>. <ext-link xlink:href="10.3897/zookeys.947.53906" ext-link-type="doi" xlink:type="simple">https://doi.org/10.3897/zookeys.947.53906</ext-link></mixed-citation></ref><ref id="B11"><mixed-citation xmlns:xlink="http://www.w3.org/1999/xlink" xlink:type="simple"><person-group><name name-style="western"><surname>Huang</surname><given-names>M-C</given-names></name><name name-style="western"><surname>Kawai</surname><given-names>T</given-names></name><name name-style="western"><surname>Bruce</surname><given-names>NL</given-names></name></person-group> (<year>2022</year>) <article-title>A new species of <italic><tp:taxon-name><tp:taxon-name-part taxon-name-part-type="genus">Bathynomus</tp:taxon-name-part></tp:taxon-name></italic> Milne-Edwards, 1879 (<tp:taxon-name><tp:taxon-name-part taxon-name-part-type="order">Isopoda</tp:taxon-name-part></tp:taxon-name>: <tp:taxon-name><tp:taxon-name-part taxon-name-part-type="family">Cirolanidae</tp:taxon-name-part></tp:taxon-name>) from the southern Gulf of Mexico with a redescription of <italic><tp:taxon-name><tp:taxon-name-part taxon-name-part-type="genus">Bathynomus</tp:taxon-name-part><tp:taxon-name-part taxon-name-part-type="species">jamesi</tp:taxon-name-part></tp:taxon-name></italic> Kou, Chen &amp; Li, 2017 from off Pratas Island, Taiwan.</article-title><source>Journal of Natural History</source><volume>56</volume>(<issue>13–16</issue>): <fpage>885</fpage>–<lpage>921</lpage>. <ext-link xlink:href="10.1080/00222933.2022.2086835" ext-link-type="doi" xlink:type="simple">https://doi.org/10.1080/00222933.2022.2086835</ext-link></mixed-citation></ref><ref id="B8"><mixed-citation xmlns:xlink="http://www.w3.org/1999/xlink" xlink:type="simple"><person-group><name name-style="western"><surname>Dueñas</surname><given-names>LF</given-names></name><name name-style="western"><surname>Bolaños-Cubillos</surname><given-names>N</given-names></name><name name-style="western"><surname>Abril-Howard</surname><given-names>A</given-names></name><name name-style="western"><surname>Mayorga</surname><given-names>JS</given-names></name><name name-style="western"><surname>Friedlander</surname><given-names>AM</given-names></name><name name-style="western"><surname>Whitney</surname><given-names>G</given-names></name></person-group> (<year>2024</year>) <article-title>First record of <italic><tp:taxon-name><tp:taxon-name-part taxon-name-part-type="genus">Bathynomus</tp:taxon-name-part><tp:taxon-name-part taxon-name-part-type="species">giganteus</tp:taxon-name-part></tp:taxon-name></italic> A. Milne-Edwards, 1879 (<tp:taxon-name><tp:taxon-name-part taxon-name-part-type="subphylum">Crustacea</tp:taxon-name-part></tp:taxon-name>: <tp:taxon-name><tp:taxon-name-part taxon-name-part-type="order">Isopoda</tp:taxon-name-part></tp:taxon-name>) in oceanic waters of the Western Colombian Caribbean.</article-title><source>Caribbean Journal of Science</source><volume>54</volume>: <fpage>185</fpage>–<lpage>188</lpage>. <ext-link xlink:href="10.18475/cjos.v54i2.a1" ext-link-type="doi" xlink:type="simple">https://doi.org/10.18475/cjos.v54i2.a1</ext-link></mixed-citation></ref><ref id="B4"><mixed-citation xmlns:xlink="http://www.w3.org/1999/xlink" xlink:type="simple"><person-group><name name-style="western"><surname>Boyko</surname><given-names>CB</given-names></name><name name-style="western"><surname>Bruce</surname><given-names>NL</given-names></name><name name-style="western"><surname>Hadfield</surname><given-names>KA</given-names></name><name name-style="western"><surname>Merrin KL Ota</surname><given-names>Y</given-names></name><name name-style="western"><surname>Poore</surname><given-names>GCB</given-names></name><name name-style="western"><surname>Taiti</surname><given-names>S</given-names></name></person-group> (<role>Eds</role>) (<year>2024</year>) World Marine, Freshwater and Terrestrial Isopod Crustaceans database. <italic><tp:taxon-name><tp:taxon-name-part taxon-name-part-type="genus">Bathynomus</tp:taxon-name-part></tp:taxon-name></italic> A. Milne-Edwards, 1879. World Register of Marine Species <ext-link xlink:href="https://www.marinespecies.org/aphia.php?p=taxdetails&amp;id=248508" ext-link-type="uri" xlink:type="simple">https://www.marinespecies.org/aphia.php?p=taxdetails&amp;id=248508</ext-link> [Accessed on 2024-11-06]</mixed-citation></ref><ref id="B10"><mixed-citation xmlns:xlink="http://www.w3.org/1999/xlink" xlink:type="simple"><person-group><name name-style="western"><surname>Huang</surname><given-names>M-C</given-names></name><name name-style="western"><surname>Bruce</surname><given-names>NL</given-names></name></person-group> (<year>2024</year>) DNA barcoding of the supergiant isopods from <italic><tp:taxon-name><tp:taxon-name-part taxon-name-part-type="genus">Bathynomus</tp:taxon-name-part><tp:taxon-name-part taxon-name-part-type="species">kensleyi</tp:taxon-name-part></tp:taxon-name></italic> Lowry &amp; Dempsey, 2006 (<tp:taxon-name><tp:taxon-name-part taxon-name-part-type="family">Cirolanidae</tp:taxon-name-part></tp:taxon-name>) and a molecular biology comparison of <italic><tp:taxon-name><tp:taxon-name-part taxon-name-part-type="genus">B.</tp:taxon-name-part><tp:taxon-name-part taxon-name-part-type="species">jamesi</tp:taxon-name-part></tp:taxon-name></italic> Kou, Chen &amp; Li, 2017. Biodiversity Data Journal 12: e111046. <ext-link xlink:href="10.3897/BDJ.12.e111046" ext-link-type="doi" xlink:type="simple">https://doi.org/10.3897/BDJ.12.e111046</ext-link></mixed-citation></ref><ref id="B12"><mixed-citation xmlns:xlink="http://www.w3.org/1999/xlink" xlink:type="simple"><person-group><name name-style="western"><surname>Hyžný</surname><given-names>M</given-names></name><name name-style="western"><surname>Pasini</surname><given-names>G</given-names></name><name name-style="western"><surname>Garassino</surname><given-names>A</given-names></name></person-group> (<year>2019</year>) <article-title>Supergiants in Europe: on the cirolanid isopod <italic><tp:taxon-name><tp:taxon-name-part taxon-name-part-type="genus">Bathynomus</tp:taxon-name-part></tp:taxon-name></italic> A. Milne Edwards, 1879 (<tp:taxon-name><tp:taxon-name-part taxon-name-part-type="class">Malacostraca</tp:taxon-name-part></tp:taxon-name>, <tp:taxon-name><tp:taxon-name-part taxon-name-part-type="superorder">Peracarida</tp:taxon-name-part></tp:taxon-name>) from the Plio-Pleistocene of Italy.</article-title><source>Neues Jahrbuch für Geologie und Paläontologie Abhandlungen</source><volume>291</volume>: <fpage>283</fpage>–<lpage>298</lpage>. <ext-link xlink:href="10.1127/njgpa/2019/0802" ext-link-type="doi" xlink:type="simple">https://doi.org/10.1127/njgpa/2019/0802</ext-link></mixed-citation></ref><ref id="B13"><mixed-citation xmlns:xlink="http://www.w3.org/1999/xlink" xlink:type="simple"><person-group><name name-style="western"><surname>Hyžný</surname><given-names>M</given-names></name><name name-style="western"><surname>Campos</surname><given-names>IB</given-names></name><name name-style="western"><surname>Carretero</surname><given-names>JC</given-names></name></person-group> (<year>2020</year>) <article-title>A new species of <italic><tp:taxon-name><tp:taxon-name-part taxon-name-part-type="genus">Bathynomus</tp:taxon-name-part></tp:taxon-name></italic> A. Milne-Edwards, 1879 (<tp:taxon-name><tp:taxon-name-part taxon-name-part-type="class">Malacostraca</tp:taxon-name-part></tp:taxon-name>: <tp:taxon-name><tp:taxon-name-part taxon-name-part-type="superorder">Peracarida</tp:taxon-name-part></tp:taxon-name>: <tp:taxon-name><tp:taxon-name-part taxon-name-part-type="order">Isopoda</tp:taxon-name-part></tp:taxon-name>: <tp:taxon-name><tp:taxon-name-part taxon-name-part-type="family">Cirolanidae</tp:taxon-name-part></tp:taxon-name>) from the upper Miocene of the Guadalquivir Basin (Spain).</article-title><source>Zootaxa</source><volume>4819</volume>(<issue>1</issue>): <fpage>159</fpage>–<lpage>169</lpage>. <ext-link xlink:href="10.11646/zootaxa.4819.1.8" ext-link-type="doi" xlink:type="simple">https://doi.org/10.11646/zootaxa.4819.1.8</ext-link></mixed-citation></ref></ref-list></tp:taxon-treatment>
