# Supplementary material for: ﻿A new species of supergiant Bathynomus A. Milne-Edwards, 1879 (Crustacea, Isopoda, Cirolanidae) from Vietnam, with notes on the taxonomy of Bathynomusjamesi Kou, Chen & Li, 2017
Source: Zookeys. 2025 Jan 14;1223:289–310. doi: 10.3897/zookeys.1223.139335 (PMC11751684; doi:10.3897/zookeys.1223.139335)
Supplement: XML Treatment for Bathynomus jamesi [file zookeys.1223.139335-treatment2.xml]

<!DOCTYPE tp:taxon-treatment
  PUBLIC "-//TaxonX//DTD Taxonomic Treatment Publishing DTD v0 20100105//EN" "tax-treatment-NSO.dtd">
<tp:taxon-treatment xmlns:tp="http://www.plazi.org/taxpub"><tp:treatment-meta><kwd-group><label>Taxon classification</label><kwd>
              <named-content content-type="kingdom">Animalia</named-content>
            </kwd><kwd>
              <named-content content-type="order">Isopoda</named-content>
            </kwd><kwd>
              <named-content content-type="family">Cirolanidae</named-content>
            </kwd></kwd-group><mixed-citation publication-type="journal"><person-group><name><surname>Ng</surname><given-names>Peter K. L.</given-names></name><name><surname>Sidabalok</surname><given-names>Conni M.</given-names></name><name><surname>Nguyen</surname><given-names>Thanh Son</given-names></name></person-group><article-title>﻿A new species of supergiant <italic><tp:taxon-name><tp:taxon-name-part taxon-name-part-type="genus" reg="Bathynomus">Bathynomus</tp:taxon-name-part></tp:taxon-name></italic> A. Milne-Edwards, 1879 (<tp:taxon-name><tp:taxon-name-part taxon-name-part-type="subphylum">Crustacea</tp:taxon-name-part></tp:taxon-name>, <tp:taxon-name><tp:taxon-name-part taxon-name-part-type="order">Isopoda</tp:taxon-name-part></tp:taxon-name>, <tp:taxon-name><tp:taxon-name-part taxon-name-part-type="family">Cirolanidae</tp:taxon-name-part></tp:taxon-name>) from Vietnam, with notes on the taxonomy of <italic><tp:taxon-name><tp:taxon-name-part taxon-name-part-type="genus" reg="Bathynomus">Bathynomus</tp:taxon-name-part><tp:taxon-name-part taxon-name-part-type="species" reg="jamesi">jamesi</tp:taxon-name-part></tp:taxon-name></italic> Kou, Chen &amp; Li, 2017</article-title><source>Zookeys</source><day>14</day><month>01</month><year>2025</year><volume>1223</volume><fpage>289</fpage><lpage>310</lpage><pub-id pub-id-type="doi">10.3897/zookeys.1223.139335</pub-id></mixed-citation></tp:treatment-meta><tp:nomenclature><label>﻿</label><tp:taxon-name>
            <object-id xmlns:xlink="http://www.w3.org/1999/xlink" content-type="arpha" xlink:type="simple">4605AB40-F938-5863-B2F8-385C952AFA2E</object-id>
            <tp:taxon-name-part taxon-name-part-type="genus" reg="Bathynomus">Bathynomus</tp:taxon-name-part>
            <tp:taxon-name-part taxon-name-part-type="species" reg="jamesi">jamesi</tp:taxon-name-part>
          </tp:taxon-name><tp:taxon-authority>Kou, Chen &amp; Li, 2017</tp:taxon-authority><xref ref-type="fig" rid="F1">Figs 1</xref><xref ref-type="fig" rid="F2">, 2</xref><xref ref-type="fig" rid="F3">, 3</xref><xref ref-type="fig" rid="F9">, 9E–H</xref><xref ref-type="fig" rid="F10">, 10B–D</xref><tp:nomenclature-citation-list><tp:nomenclature-citation><tp:taxon-name>
                <tp:taxon-name-part taxon-name-part-type="genus" reg="Bathynomus">Bathynomus</tp:taxon-name-part>
                <tp:taxon-name-part taxon-name-part-type="species" reg="kensleyi">kensleyi</tp:taxon-name-part>
              </tp:taxon-name><comment>—<xref ref-type="bibr" rid="B17">Lowry and Dempsey 2006</xref>: 184; <xref ref-type="bibr" rid="B27">Truong 2015</xref>: 80. (Not <tp:taxon-name><tp:taxon-name-part taxon-name-part-type="genus" reg="Bathynomus">Bathynomus</tp:taxon-name-part><tp:taxon-name-part taxon-name-part-type="species" reg="kensleyi">kensleyi</tp:taxon-name-part></tp:taxon-name> Lowry &amp; Dempsey, 2006).</comment></tp:nomenclature-citation><tp:nomenclature-citation><tp:taxon-name>
                <tp:taxon-name-part taxon-name-part-type="genus" reg="Bathynomus">Bathynomus</tp:taxon-name-part>
                <tp:taxon-name-part taxon-name-part-type="species" reg="jamesi">jamesi</tp:taxon-name-part>
              </tp:taxon-name><comment>Kou, Chen &amp; Li, 2017: 285, figs 1–5—<xref ref-type="bibr" rid="B11">Huang et al. 2022</xref>: 890, figs 3–8, 9a.</comment></tp:nomenclature-citation><tp:nomenclature-citation><tp:taxon-name>
                <tp:taxon-name-part taxon-name-part-type="genus" reg="Bathynomus">Bathynomus</tp:taxon-name-part>
              </tp:taxon-name><comment>sp.—<xref ref-type="bibr" rid="B11">Huang et al. 2022</xref>: 902, fig. 9b.</comment></tp:nomenclature-citation></tp:nomenclature-citation-list></tp:nomenclature><tp:treatment-sec sec-type="material" id="SECID0EFCAE"><title>Material examined.</title><p>Vietnam • 1 ♂; 300 mm; 1 ♀; 280 mm; collected by trawlers operating off Quảng Ngãi, Bình Định, Khánh Hòa and/or Phú Yên Provinces, central Vietnam; purchased by Nguyen Thanh Son from seafood markets in Hanoi; April 2024; <named-content xmlns:xlink="http://www.w3.org/1999/xlink" content-type="dwc:institutional_code" xlink:title="Zoological Reference Collection of the Lee Kong Chian Natural History Museum, National University of Singapore" xlink:href="http://grbio.org/institution/zoological-reference-collection-national-university-singapore" xlink:type="simple">ZRC</named-content> 2024.0088 • 1 ♀; 285 mm; same collection data as for preceding; <named-content xmlns:xlink="http://www.w3.org/1999/xlink" content-type="dwc:institutional_code" xlink:title="Museum Zoologicum Bogoriense, BRIN, Cibinong, Indonesia" xlink:href="http://grbio.org/institution/museum-zoologicum-bogoriense" xlink:type="simple">MZB</named-content>. Cru. Iso 118 • 4 ♂; 415 mm, 407 mm, 380 mm, 313 mm; 1 ♀; 303 mm; same collection data as for preceding; <named-content xmlns:xlink="http://www.w3.org/1999/xlink" content-type="dwc:institutional_code" xlink:title="Zoological Reference Collection of the Lee Kong Chian Natural History Museum, National University of Singapore" xlink:href="http://grbio.org/institution/zoological-reference-collection-national-university-singapore" xlink:type="simple">ZRC</named-content> 2024.0118 • 1 ♀; 293 mm; same collection data as for preceding; <named-content xmlns:xlink="http://www.w3.org/1999/xlink" content-type="dwc:institutional_code" xlink:title="Zoological Reference Collection of the Lee Kong Chian Natural History Museum, National University of Singapore" xlink:href="http://grbio.org/institution/zoological-reference-collection-national-university-singapore" xlink:type="simple">ZRC</named-content> 2024.0119 • 1 ♂; 325 mm; 1 ♀; 305 mm; same collection data as for preceding; <named-content xmlns:xlink="http://www.w3.org/1999/xlink" content-type="dwc:institutional_code" xlink:title="Ryukyu University Museum, Fujukan, University of the Ryukyus, Japan" xlink:href="http://grbio.org/institution/university-ryukyus" xlink:type="simple">RUMF</named-content>-ZC-8375 • 1 ♂; 410 mm; same collection data as for preceding; <named-content xmlns:xlink="http://www.w3.org/1999/xlink" content-type="dwc:institutional_code" xlink:title="Zoological Reference Collection of the Lee Kong Chian Natural History Museum, National University of Singapore" xlink:href="http://grbio.org/institution/zoological-reference-collection-national-university-singapore" xlink:type="simple">ZRC</named-content> 2024.0179. Taiwan • 1 ♀; 303 mm; <abbrev xmlns:xlink="http://www.w3.org/1999/xlink" content-type="institution" xlink:title="Taiwan National Museum, Taipei, Taiwan" id="ABBRID0EJDAE" xlink:type="simple">TMCD</abbrev> 3326; north part of South China Sea between North Vereker Bank (<named-content xmlns:xlink="http://www.w3.org/1999/xlink" content-type="dwc:verbatimCoordinates" xlink:type="simple"><named-content content-type="geo-json" specific-use="{&#34;type&#34;:&#34;Point&#34;,&#34;coordinates&#34;:[116.109000,21.061000]}" id="NCID0ERDAE" xlink:type="simple">21.061°N, 116.109°E</named-content></named-content>) and Pratas Island (<named-content xmlns:xlink="http://www.w3.org/1999/xlink" content-type="dwc:verbatimCoordinates" xlink:type="simple"><named-content content-type="geo-json" specific-use="{&#34;type&#34;:&#34;Point&#34;,&#34;coordinates&#34;:[116.700000,20.717000]}" id="NCID0EZDAE" xlink:type="simple">20.717°N, 116.700°E</named-content></named-content>); coll. bottom trawl, Keelung-based fishing vessel <italic>Jin Ruiyi 37</italic>; 17 June 2019 • 1 ♂; 369 mm; same collection data as for preceding; <abbrev xmlns:xlink="http://www.w3.org/1999/xlink" content-type="institution" xlink:title="Taiwan National Museum, Taipei, Taiwan" id="ABBRID0EAEAE" xlink:type="simple">TMCD</abbrev> 3327 • 1 ♂; 314 mm; same collection data as for preceding; <abbrev xmlns:xlink="http://www.w3.org/1999/xlink" content-type="institution" xlink:title="Taiwan National Museum, Taipei, Taiwan" id="ABBRID0EFEAE" xlink:type="simple">TMCD</abbrev> 3328 • 1 ♀; 288 mm; same collection data as for preceding; <abbrev xmlns:xlink="http://www.w3.org/1999/xlink" content-type="institution" xlink:title="Taiwan National Museum, Taipei, Taiwan" id="ABBRID0EKEAE" xlink:type="simple">TMCD</abbrev> 3329 • 1 ♂; 342 mm; same collection data as for preceding; <abbrev xmlns:xlink="http://www.w3.org/1999/xlink" content-type="institution" xlink:title="Taiwan National Museum, Taipei, Taiwan" id="ABBRID0EPEAE" xlink:type="simple">TMCD</abbrev> 3330 • 1 ♀; 260 mm; about 300 km south-west of Pratas Island (<named-content xmlns:xlink="http://www.w3.org/1999/xlink" content-type="dwc:verbatimCoordinates" xlink:type="simple"><named-content content-type="geo-json" specific-use="{&#34;type&#34;:&#34;Point&#34;,&#34;coordinates&#34;:[115.250000,19.084000]}" id="NCID0EXEAE" xlink:type="simple">19.084°N, 115.250°E</named-content></named-content>); coll. bottom trawl, Keelung-based fishing vessel <italic>Jing Yang</italic>; 12 May 2020; <abbrev xmlns:xlink="http://www.w3.org/1999/xlink" content-type="institution" xlink:title="Taiwan National Museum, Taipei, Taiwan" id="ABBRID0E5EAE" xlink:type="simple">TMCD</abbrev> 3331 • 1 ♀; 267 mm; same collection data as for preceding; <abbrev xmlns:xlink="http://www.w3.org/1999/xlink" content-type="institution" xlink:title="Taiwan National Museum, Taipei, Taiwan" id="ABBRID0EDFAE" xlink:type="simple">TMCD</abbrev> 3332 • 1 ♂; 296 mm; same collection data as for preceding; <abbrev xmlns:xlink="http://www.w3.org/1999/xlink" content-type="institution" xlink:title="Taiwan National Museum, Taipei, Taiwan" id="ABBRID0EIFAE" xlink:type="simple">TMCD</abbrev> 3333 • 1 ♂; 330 mm; same collection data as for preceding; <abbrev xmlns:xlink="http://www.w3.org/1999/xlink" content-type="institution" xlink:title="Taiwan National Museum, Taipei, Taiwan" id="ABBRID0ENFAE" xlink:type="simple">TMCD</abbrev> 3334. Philippines • 1 ♂; 320 mm; MUSORSTOM 2 station CP75, <named-content xmlns:xlink="http://www.w3.org/1999/xlink" content-type="dwc:verbatimCoordinates" xlink:type="simple"><named-content content-type="geo-json" specific-use="{&#34;type&#34;:&#34;Point&#34;,&#34;coordinates&#34;:[120.500000,13.850000]}" id="NCID0EVFAE" xlink:type="simple">13°51'N, 120°30'E</named-content></named-content>, off Manila, Luzon Island 300–330 m; 25 March 1976; <named-content xmlns:xlink="http://www.w3.org/1999/xlink" content-type="dwc:institutional_code" xlink:title="Muséum National d’Histoire Naturelle, Paris" xlink:href="http://grbio.org/institution/museum-national-dhistoire-naturelle-2" xlink:type="simple">MNHN</named-content> IS.2290.</p></tp:treatment-sec><tp:treatment-sec sec-type="remarks" id="SECID0E6FAE"><title>Remarks.</title><p>The species was originally described from a subadult female and three juveniles by <xref ref-type="bibr" rid="B16">Kou et al. (2017)</xref> from off Hainan Island in the northern part of the South China Sea. <xref ref-type="bibr" rid="B11">Huang et al. (2022)</xref> subsequently obtained a series of specimens from Pratas (= Tungsha) Islands in the South China Sea and redescribed the species at length. <xref ref-type="bibr" rid="B11">Huang et al. (2022</xref>: 903) observed that there appeared to be two forms of <italic><tp:taxon-name><tp:taxon-name-part taxon-name-part-type="genus" reg="Bathynomus">B.</tp:taxon-name-part><tp:taxon-name-part taxon-name-part-type="species" reg="jamesi">jamesi</tp:taxon-name-part></tp:taxon-name></italic>, a slender type (with the body having the lateral edge of the pereon relatively straight; <xref ref-type="bibr" rid="B11">Huang et al. 2022</xref>: fig. 9b) and a stout type (with the pereonal lateral edge convex; <xref ref-type="bibr" rid="B11">Huang et al. 2022</xref>: fig. 9a). <xref ref-type="bibr" rid="B11">Huang et al. (2022)</xref> also observed that compared to the stout type, the pleotelson of the slender type was relatively longer (0.70 times as long as wide) (vs 0.42–0.56) and its pleotelson spines are flat and proximally broad (vs round and proximally narrow).</p><p><xref ref-type="bibr" rid="B11">Huang et al. (2022</xref>: table 1) reported four males (<abbrev xmlns:xlink="http://www.w3.org/1999/xlink" content-type="institution" xlink:title="Taiwan National Museum, Taipei, Taiwan" id="ABBRID0EOHAE" xlink:type="simple">TMCD</abbrev> 3327, 3328, 3330, 3333) and three females (<abbrev xmlns:xlink="http://www.w3.org/1999/xlink" content-type="institution" xlink:title="Taiwan National Museum, Taipei, Taiwan" id="ABBRID0ETHAE" xlink:type="simple">TMCD</abbrev> 3329, 3331, 3332) of the stout type which they regarded as <italic><tp:taxon-name><tp:taxon-name-part taxon-name-part-type="genus" reg="Bathynomus">B.</tp:taxon-name-part><tp:taxon-name-part taxon-name-part-type="species" reg="jamesi">jamesi</tp:taxon-name-part></tp:taxon-name></italic> s. str., and one male (<abbrev xmlns:xlink="http://www.w3.org/1999/xlink" content-type="institution" xlink:title="Taiwan National Museum, Taipei, Taiwan" id="ABBRID0EDIAE" xlink:type="simple">TMCD</abbrev> 3334) and one female (<abbrev xmlns:xlink="http://www.w3.org/1999/xlink" content-type="institution" xlink:title="Taiwan National Museum, Taipei, Taiwan" id="ABBRID0EIIAE" xlink:type="simple">TMCD</abbrev> 3326) of the slender type which they considered as either a morphological variation of <italic><tp:taxon-name><tp:taxon-name-part taxon-name-part-type="genus" reg="Bathynomus">B.</tp:taxon-name-part><tp:taxon-name-part taxon-name-part-type="species" reg="jamesi">jamesi</tp:taxon-name-part></tp:taxon-name></italic> or possibly a separate species. In their photograph of the two forms, however, these authors depicted specimen <abbrev xmlns:xlink="http://www.w3.org/1999/xlink" content-type="institution" xlink:title="Taiwan National Museum, Taipei, Taiwan" id="ABBRID0EYIAE" xlink:type="simple">TMCD</abbrev> 3329 as the slender type (<xref ref-type="bibr" rid="B11">Huang et al. 2022</xref>: fig. 9b) and <abbrev xmlns:xlink="http://www.w3.org/1999/xlink" content-type="institution" xlink:title="Taiwan National Museum, Taipei, Taiwan" id="ABBRID0EBJAE" xlink:type="simple">TMCD</abbrev> 3326 as the stout type (<xref ref-type="bibr" rid="B11">Huang et al. 2022</xref>: fig. 9b) (sexes not stated). Their photograph of the slender type showed a proportionately longer pleotelson with the spines relatively broader and flatter while that of the stout type has a proportionately wider pleotelson with acute spines; these observations contradict what was discussed in <xref ref-type="bibr" rid="B11">Huang et al. (2022</xref>: 903).</p><p>We examined the specimens of <xref ref-type="bibr" rid="B11">Huang et al. (2022)</xref> in <abbrev xmlns:xlink="http://www.w3.org/1999/xlink" content-type="institution" xlink:title="Taiwan National Museum, Taipei, Taiwan" id="ABBRID0EUJAE" xlink:type="simple">TMCD</abbrev> and found that the character states of the pereon and pleotelson discussed by them, including the associated body types in their table with codes <abbrev xmlns:xlink="http://www.w3.org/1999/xlink" content-type="institution" xlink:title="Taiwan National Museum, Taipei, Taiwan" id="ABBRID0EZJAE" xlink:type="simple">TMCD</abbrev> 3326 and 3329, are indeed reversed. The slender type (based on their figured female specimen <abbrev xmlns:xlink="http://www.w3.org/1999/xlink" content-type="institution" xlink:title="Taiwan National Museum, Taipei, Taiwan" id="ABBRID0E5JAE" xlink:type="simple">TMCD</abbrev> 3329) has the lateral edge of the pereon gently or distinctly convex and a proportionately wider pleotelson with the spines relatively wider and somewhat flatter (Figs <xref ref-type="fig" rid="F2">2D, E</xref>, <xref ref-type="fig" rid="F3">3A</xref>); while the stout type (based on their figured female specimen <abbrev xmlns:xlink="http://www.w3.org/1999/xlink" content-type="institution" xlink:title="Taiwan National Museum, Taipei, Taiwan" id="ABBRID0ELKAE" xlink:type="simple">TMCD</abbrev> 3326) has the lateral edge of the pereon gently convex to almost straight posteriorly and a narrower pleotelson with the spines acute and more cylindrical (Figs <xref ref-type="fig" rid="F2">2F</xref>, <xref ref-type="fig" rid="F3">3B</xref>). The relative shape or convexity of the pereon and its lateral edge is not a reliable character as they are somewhat flexible; depending on how they are positioned or flexed, it can appear more slender or stout. For example, the female specimen (288 mm, <abbrev xmlns:xlink="http://www.w3.org/1999/xlink" content-type="institution" xlink:title="Taiwan National Museum, Taipei, Taiwan" id="ABBRID0EYKAE" xlink:type="simple">TMCD</abbrev> 3329) figured as the slender type by <xref ref-type="bibr" rid="B11">Huang et al. (2022</xref>: fig. 1b) has the lateral edge of the pereon appears gently or strongly convex depending on how they are stretched and photographed (Fig. <xref ref-type="fig" rid="F2">2D, E</xref>). Other specimens from Taiwan regarded by <xref ref-type="bibr" rid="B11">Huang et al. (2022)</xref> as the stout type (e.g., <abbrev xmlns:xlink="http://www.w3.org/1999/xlink" content-type="institution" xlink:title="Taiwan National Museum, Taipei, Taiwan" id="ABBRID0EJLAE" xlink:type="simple">TMCD</abbrev> 3327, 3333) or slender type (e.g., <abbrev xmlns:xlink="http://www.w3.org/1999/xlink" content-type="institution" xlink:title="Taiwan National Museum, Taipei, Taiwan" id="ABBRID0EOLAE" xlink:type="simple">TMCD</abbrev> 3334) show varying forms of the pereon (Fig. <xref ref-type="fig" rid="F2">2B, C</xref>).</p><p>There is some variation in the kind of pleotelson spines present. <xref ref-type="bibr" rid="B11">Huang et al. (2022)</xref> noted that the spines may be more acute or are flattened and broader. We did not detect any pattern with the kind of spines present. The pleotelson spines do tend to be more slender, with a rounder cross-section and are usually longer in smaller specimens (ca 300 mm <abbrev xmlns:xlink="http://www.w3.org/1999/xlink" xlink:title="total length" id="ABBRID0E4LAE" xlink:type="simple">TL</abbrev> or less) (e.g., Fig. <xref ref-type="fig" rid="F3">3B, D</xref>), but we also have smaller specimens with more flattened spines as well (Fig. <xref ref-type="fig" rid="F3">3A, F</xref>). The largest specimens (exceeding 350 mm <abbrev xmlns:xlink="http://www.w3.org/1999/xlink" xlink:title="total length" id="ABBRID0EJMAE" xlink:type="simple">TL</abbrev>), however, invariably have shorter spines which are more flattened (Fig. <xref ref-type="fig" rid="F3">3C, E</xref>). We also note that the form of the median pleotelson spine also varies; in some specimens, the lateral margins have an additional tubercle, and its base may have an additional small spine or sharp tubercle (Fig. <xref ref-type="fig" rid="F3">3A, E</xref>).</p><p>For the adult specimens from Taiwan and Vietnam, the shape and proportions of the pleotelson appears to vary rather considerably, from proportionately wider and subrectangular in shape to narrower and more rounded, with length-to-width ratios ranging from 0.57–0.72 (Fig. <xref ref-type="fig" rid="F3">3</xref>). This is unexpectedly substantial for one species. As the shape of the pleotelson is a critically important and usually highly consistent species character in cirolanid taxonomy (as is the number of robust setae on the appendages), this was rather surprising. For the Taiwanese specimens examined by <xref ref-type="bibr" rid="B11">Huang et al. (2022)</xref>, the pleotelson ratios are 0.57 and 0.71 for the two specimens of the “slender type” they reported (Fig. <xref ref-type="fig" rid="F3">3A</xref>), with the rest of the specimens (the “stout type”) ranging from 0.58–0.72 (Fig. <xref ref-type="fig" rid="F3">3B–D</xref>). As discussed above, we cannot differentiate their two types for the specimens from Taiwan and Vietnam we examined. There is, however, some correlation with size as the specimens below 300 mm <abbrev xmlns:xlink="http://www.w3.org/1999/xlink" xlink:title="total length" id="ABBRID0EHNAE" xlink:type="simple">TL</abbrev> tend to have relatively longer pleotelsons, with the ratios 0.70–0.73 (Fig. <xref ref-type="fig" rid="F3">3A, D, F</xref>). That being said, while most specimens above 300 mm <abbrev xmlns:xlink="http://www.w3.org/1999/xlink" xlink:title="total length" id="ABBRID0EPNAE" xlink:type="simple">TL</abbrev> have pleotelson ratios ranging from 0.63–0.68, the largest specimens from Vietnam exceeding 400 mm <abbrev xmlns:xlink="http://www.w3.org/1999/xlink" xlink:title="total length" id="ABBRID0ETNAE" xlink:type="simple">TL</abbrev> (<named-content xmlns:xlink="http://www.w3.org/1999/xlink" content-type="dwc:institutional_code" xlink:title="Zoological Reference Collection of the Lee Kong Chian Natural History Museum, National University of Singapore" xlink:href="http://grbio.org/institution/zoological-reference-collection-national-university-singapore" xlink:type="simple">ZRC</named-content> 2024.0118, <named-content xmlns:xlink="http://www.w3.org/1999/xlink" content-type="dwc:institutional_code" xlink:title="Zoological Reference Collection of the Lee Kong Chian Natural History Museum, National University of Singapore" xlink:href="http://grbio.org/institution/zoological-reference-collection-national-university-singapore" xlink:type="simple">ZRC</named-content> 2024.0179) have ratios of 0.72 as well (Fig. <xref ref-type="fig" rid="F3">3E</xref>). There is no correlation of pleotelson shape with sex. We also could not correlate pleotelson proportions with the kind of spines present along the margin. Those with more spines that have a relatively flat cross-section (Fig. <xref ref-type="fig" rid="F3">3A, C, E, F</xref>) have ratios of 0.63–0.71, while those spines that have a more rounded cross-section (Fig. <xref ref-type="fig" rid="F3">3B, D</xref>) range from 0.63–0.72.</p><p>The degree of within species variation observed in pleotelson shape and setation is slight in the <tp:taxon-name><tp:taxon-name-part taxon-name-part-type="family">Cirolanidae</tp:taxon-name-part></tp:taxon-name>, and for most species in most genera, pleotelson shape is a prime taxonomic character in distinguishing species. This may not be the case for some cryptic species groups where the pleotelson is similar in form, but that reinforces the point of pleotelson uniformity. For example, the <italic><tp:taxon-name><tp:taxon-name-part taxon-name-part-type="genus" reg="Cirolana">Cirolana</tp:taxon-name-part></tp:taxon-name></italic> ‘<italic><tp:taxon-name><tp:taxon-name-part taxon-name-part-type="genus" reg="Cirolana"/><tp:taxon-name-part taxon-name-part-type="species" reg="parva">parva</tp:taxon-name-part></tp:taxon-name></italic>-group’ is a well-known species group established by <xref ref-type="bibr" rid="B5">Bruce (1986)</xref> for 13 taxa, with seven characters used to differentiate species (including structures of the frontal lamina, pereopod 1, pleotelson and uropods). This species group currently contains 34 similar looking species worldwide (<xref ref-type="bibr" rid="B21">Rodcharoen et al. 2016</xref>; <xref ref-type="bibr" rid="B24">Sidabalok and Bruce 2017</xref>; <xref ref-type="bibr" rid="B14">Jennings et al. 2020</xref>), and there remain many undescribed species. The degree of variation observed in <italic><tp:taxon-name><tp:taxon-name-part taxon-name-part-type="genus" reg="Bathynomus">B.</tp:taxon-name-part><tp:taxon-name-part taxon-name-part-type="species" reg="jamesi">jamesi</tp:taxon-name-part></tp:taxon-name></italic> specimens suggests that it may well be a species complex. To ascertain this, a much larger series of specimens collected from a wider geographical area will be needed, with the associated morphological and genetic studies done.</p><p><italic><tp:taxon-name><tp:taxon-name-part taxon-name-part-type="genus" reg="Bathynomus">Bathynomus</tp:taxon-name-part><tp:taxon-name-part taxon-name-part-type="species" reg="jamesi">jamesi</tp:taxon-name-part></tp:taxon-name></italic> was first reported from Vietnam by <xref ref-type="bibr" rid="B27">Truong (2015)</xref> as “<italic><tp:taxon-name><tp:taxon-name-part taxon-name-part-type="genus" reg="Bathynomus">Bathynomus</tp:taxon-name-part><tp:taxon-name-part taxon-name-part-type="species" reg="kensleyi">kensleyi</tp:taxon-name-part></tp:taxon-name></italic>” (cf. <xref ref-type="bibr" rid="B11">Huang et al. 2022</xref>; <xref ref-type="bibr" rid="B10">Huang and Bruce 2024</xref>). <xref ref-type="bibr" rid="B27">Truong (2015)</xref> based this record on a single specimen (sex not stated) measuring 260 mm collected by fishermen from the “Trường Sa area” (the Spratly Islands) in the South China Sea. The repository for the specimen is not known. As his figures do not show the clypeal region in frontal view, form of the pereopod 7 coxa or convexity of the pleotelson, so we cannot be certain of its identity, and as such, we retain it under <italic><tp:taxon-name><tp:taxon-name-part taxon-name-part-type="genus" reg="Bathynomus">B.</tp:taxon-name-part><tp:taxon-name-part taxon-name-part-type="species" reg="jamesi">jamesi</tp:taxon-name-part></tp:taxon-name></italic> for the time being.</p><p><italic><tp:taxon-name><tp:taxon-name-part taxon-name-part-type="genus" reg="Bathynomus">Bathynomus</tp:taxon-name-part><tp:taxon-name-part taxon-name-part-type="species" reg="jamesi">jamesi</tp:taxon-name-part></tp:taxon-name></italic> is one of the largest supergiants known. The largest is believed to be <italic><tp:taxon-name><tp:taxon-name-part taxon-name-part-type="genus" reg="Bathynomus">B.</tp:taxon-name-part><tp:taxon-name-part taxon-name-part-type="species" reg="giganteus">giganteus</tp:taxon-name-part></tp:taxon-name></italic>, with one specimen from Brazil supposedly reaching 500 mm in length (<xref ref-type="bibr" rid="B17">Lowry and Dempsey 2006</xref>: 166). The two largest males of <italic><tp:taxon-name><tp:taxon-name-part taxon-name-part-type="genus" reg="Bathynomus">B.</tp:taxon-name-part><tp:taxon-name-part taxon-name-part-type="species" reg="jamesi">jamesi</tp:taxon-name-part></tp:taxon-name></italic> we have seen (<named-content xmlns:xlink="http://www.w3.org/1999/xlink" content-type="dwc:institutional_code" xlink:title="Zoological Reference Collection of the Lee Kong Chian Natural History Museum, National University of Singapore" xlink:href="http://grbio.org/institution/zoological-reference-collection-national-university-singapore" xlink:type="simple">ZRC</named-content> 2024.0118, <named-content xmlns:xlink="http://www.w3.org/1999/xlink" content-type="dwc:institutional_code" xlink:title="Zoological Reference Collection of the Lee Kong Chian Natural History Museum, National University of Singapore" xlink:href="http://grbio.org/institution/zoological-reference-collection-national-university-singapore" xlink:type="simple">ZRC</named-content> 2024.0179) measure 415 mm and 410 mm in length, respectively and weigh more than 2.6 kg each (Fig. <xref ref-type="fig" rid="F1">1C</xref>). This makes <italic><tp:taxon-name><tp:taxon-name-part taxon-name-part-type="genus" reg="Bathynomus">B.</tp:taxon-name-part><tp:taxon-name-part taxon-name-part-type="species" reg="jamesi">jamesi</tp:taxon-name-part></tp:taxon-name></italic> the largest known supergiant species (and largest isopod) in the Indo-West Pacific.</p><fig id="F1" position="float" orientation="portrait"><object-id xmlns:xlink="http://www.w3.org/1999/xlink" content-type="doi" xlink:type="simple">10.3897/zookeys.1223.139335.figure1</object-id><object-id xmlns:xlink="http://www.w3.org/1999/xlink" content-type="arpha" xlink:type="simple">F38582E3-020D-5BBF-B9C0-FD65BDBA8F07</object-id><label>Figure 1.</label><caption><p><italic><tp:taxon-name><tp:taxon-name-part taxon-name-part-type="genus" reg="Bathynomus">Bathynomus</tp:taxon-name-part><tp:taxon-name-part taxon-name-part-type="species" reg="jamesi">jamesi</tp:taxon-name-part></tp:taxon-name></italic> Kou, Chen &amp; Li, 2017, colour in life, dorsal views <bold>A</bold> ♂ (300 mm) (<named-content xmlns:xlink="http://www.w3.org/1999/xlink" content-type="dwc:institutional_code" xlink:title="Zoological Reference Collection of the Lee Kong Chian Natural History Museum, National University of Singapore" xlink:href="http://grbio.org/institution/zoological-reference-collection-national-university-singapore" xlink:type="simple">ZRC</named-content> 2024.0088), Vietnam <bold>B</bold> ♀ (280 mm) (<named-content xmlns:xlink="http://www.w3.org/1999/xlink" content-type="dwc:institutional_code" xlink:title="Zoological Reference Collection of the Lee Kong Chian Natural History Museum, National University of Singapore" xlink:href="http://grbio.org/institution/zoological-reference-collection-national-university-singapore" xlink:type="simple">ZRC</named-content> 2024.0088), Vietnam <bold>C</bold> ♂ (410 mm) (<named-content xmlns:xlink="http://www.w3.org/1999/xlink" content-type="dwc:institutional_code" xlink:title="Zoological Reference Collection of the Lee Kong Chian Natural History Museum, National University of Singapore" xlink:href="http://grbio.org/institution/zoological-reference-collection-national-university-singapore" xlink:type="simple">ZRC</named-content> 2024.0179), Vietnam.</p></caption><graphic xmlns:xlink="http://www.w3.org/1999/xlink" xlink:href="zookeys-1223-289_article-139335__-g001.jpg" position="float" orientation="portrait" xlink:type="simple" id="oo_1219635.jpg"><uri content-type="original_file" xlink:type="simple">https://binary.pensoft.net/fig/1219635</uri></graphic></fig><fig id="F2" position="float" orientation="portrait"><object-id xmlns:xlink="http://www.w3.org/1999/xlink" content-type="doi" xlink:type="simple">10.3897/zookeys.1223.139335.figure2</object-id><object-id xmlns:xlink="http://www.w3.org/1999/xlink" content-type="arpha" xlink:type="simple">6187D9B4-70DD-5822-B9AF-F30126ADE104</object-id><label>Figure 2.</label><caption><p>Dorsal views. <italic><tp:taxon-name><tp:taxon-name-part taxon-name-part-type="genus" reg="Bathynomus">Bathynomus</tp:taxon-name-part><tp:taxon-name-part taxon-name-part-type="species" reg="jamesi">jamesi</tp:taxon-name-part></tp:taxon-name></italic> Kou, Chen &amp; Li, 2017 <bold>A</bold> ♂ (320 mm) (<named-content xmlns:xlink="http://www.w3.org/1999/xlink" content-type="dwc:institutional_code" xlink:title="Muséum National d’Histoire Naturelle, Paris" xlink:href="http://grbio.org/institution/museum-national-dhistoire-naturelle-2" xlink:type="simple">MNHN</named-content> IS.2290), Philippines <bold>B</bold> ♂ (296 mm) (<abbrev xmlns:xlink="http://www.w3.org/1999/xlink" content-type="institution" xlink:title="Taiwan National Museum, Taipei, Taiwan" id="ABBRID0E3VAE" xlink:type="simple">TMCD</abbrev> 3333), Taiwan <bold>C</bold> ♂ (330 mm) (<abbrev xmlns:xlink="http://www.w3.org/1999/xlink" content-type="institution" xlink:title="Taiwan National Museum, Taipei, Taiwan" id="ABBRID0EDWAE" xlink:type="simple">TMCD</abbrev> 3334), Taiwan <bold>D, E</bold> ♀ (288 mm) (<abbrev xmlns:xlink="http://www.w3.org/1999/xlink" content-type="institution" xlink:title="Taiwan National Museum, Taipei, Taiwan" id="ABBRID0EKWAE" xlink:type="simple">TMCD</abbrev> 3329), Taiwan <bold>F</bold> ♀ (303 mm) (<abbrev xmlns:xlink="http://www.w3.org/1999/xlink" content-type="institution" xlink:title="Taiwan National Museum, Taipei, Taiwan" id="ABBRID0ERWAE" xlink:type="simple">TMCD</abbrev> 3326), Taiwan.</p></caption><graphic xmlns:xlink="http://www.w3.org/1999/xlink" xlink:href="zookeys-1223-289_article-139335__-g002.jpg" position="float" orientation="portrait" xlink:type="simple" id="oo_1219636.jpg"><uri content-type="original_file" xlink:type="simple">https://binary.pensoft.net/fig/1219636</uri></graphic></fig><fig id="F3" position="float" orientation="portrait"><object-id xmlns:xlink="http://www.w3.org/1999/xlink" content-type="doi" xlink:type="simple">10.3897/zookeys.1223.139335.figure3</object-id><object-id xmlns:xlink="http://www.w3.org/1999/xlink" content-type="arpha" xlink:type="simple">A2233701-1D70-5600-8BAB-ADFE036BE205</object-id><label>Figure 3.</label><caption><p>Pleotelson, dorsal views. <italic><tp:taxon-name><tp:taxon-name-part taxon-name-part-type="genus" reg="Bathynomus">Bathynomus</tp:taxon-name-part><tp:taxon-name-part taxon-name-part-type="species" reg="jamesi">jamesi</tp:taxon-name-part></tp:taxon-name></italic> Kou, Chen &amp; Li, 2017 <bold>A</bold> ♀ (288 mm) (<abbrev xmlns:xlink="http://www.w3.org/1999/xlink" content-type="institution" xlink:title="Taiwan National Museum, Taipei, Taiwan" id="ABBRID0EQXAE" xlink:type="simple">TMCD</abbrev> 3329), Taiwan <bold>B</bold> ♀ (303 mm) (<abbrev xmlns:xlink="http://www.w3.org/1999/xlink" content-type="institution" xlink:title="Taiwan National Museum, Taipei, Taiwan" id="ABBRID0EXXAE" xlink:type="simple">TMCD</abbrev> 3326), Taiwan <bold>C</bold> ♂ (369 mm) (<abbrev xmlns:xlink="http://www.w3.org/1999/xlink" content-type="institution" xlink:title="Taiwan National Museum, Taipei, Taiwan" id="ABBRID0E5XAE" xlink:type="simple">TMCD</abbrev> 3327), Taiwan <bold>D</bold> ♀ (260 mm) (<abbrev xmlns:xlink="http://www.w3.org/1999/xlink" content-type="institution" xlink:title="Taiwan National Museum, Taipei, Taiwan" id="ABBRID0EFYAE" xlink:type="simple">TMCD</abbrev> 3331), Taiwan <bold>E</bold> ♂ (407 mm) (<named-content xmlns:xlink="http://www.w3.org/1999/xlink" content-type="dwc:institutional_code" xlink:title="Zoological Reference Collection of the Lee Kong Chian Natural History Museum, National University of Singapore" xlink:href="http://grbio.org/institution/zoological-reference-collection-national-university-singapore" xlink:type="simple">ZRC</named-content> 2024.0118), Vietnam <bold>F</bold> ♀ (293 mm) (<named-content xmlns:xlink="http://www.w3.org/1999/xlink" content-type="dwc:institutional_code" xlink:title="Zoological Reference Collection of the Lee Kong Chian Natural History Museum, National University of Singapore" xlink:href="http://grbio.org/institution/zoological-reference-collection-national-university-singapore" xlink:type="simple">ZRC</named-content> 2024.0119), Vietnam.</p></caption><graphic xmlns:xlink="http://www.w3.org/1999/xlink" xlink:href="zookeys-1223-289_article-139335__-g003.jpg" position="float" orientation="portrait" xlink:type="simple" id="oo_1219637.jpg"><uri content-type="original_file" xlink:type="simple">https://binary.pensoft.net/fig/1219637</uri></graphic></fig><p>One female specimen examined (<abbrev xmlns:xlink="http://www.w3.org/1999/xlink" content-type="institution" xlink:title="Taiwan National Museum, Taipei, Taiwan" id="ABBRID0E6YAE" xlink:type="simple">TMCD</abbrev> 3329, 288 mm) had the oostegites developed forming a brood pouch. There were about a dozen eggs inside the pouch, but the number of eggs is an underestimate as many had fallen out during collection and preservation.</p></tp:treatment-sec><tp:treatment-sec><!--Section generated to contain objects referenced in tp:taxon-treatment.--><fig id="F9" position="float" orientation="portrait"><object-id xmlns:xlink="http://www.w3.org/1999/xlink" content-type="doi" xlink:type="simple">10.3897/zookeys.1223.139335.figure9</object-id><object-id xmlns:xlink="http://www.w3.org/1999/xlink" content-type="arpha" xlink:type="simple">9DDC851B-3367-53B4-B357-746B0CE5F578</object-id><label>Figure 9.</label><caption><p><bold>A–D</bold><italic><tp:taxon-name><tp:taxon-name-part taxon-name-part-type="genus" reg="Bathynomus">Bathynomus</tp:taxon-name-part><tp:taxon-name-part taxon-name-part-type="species" reg="vaderi">vaderi</tp:taxon-name-part></tp:taxon-name></italic> sp. nov., holotype ♂ (266 mm) (<named-content xmlns:xlink="http://www.w3.org/1999/xlink" content-type="dwc:institutional_code" xlink:title="Zoological Reference Collection of the Lee Kong Chian Natural History Museum, National University of Singapore" xlink:href="http://grbio.org/institution/zoological-reference-collection-national-university-singapore" xlink:type="simple">ZRC</named-content> 2022.0621), Vietnam <bold>E–H</bold><italic><tp:taxon-name><tp:taxon-name-part taxon-name-part-type="genus" reg="Bathynomus">B.</tp:taxon-name-part><tp:taxon-name-part taxon-name-part-type="species" reg="jamesi">jamesi</tp:taxon-name-part></tp:taxon-name></italic> Kou, Chen &amp; Li, 2017, ♂ (320 mm) (<named-content xmlns:xlink="http://www.w3.org/1999/xlink" content-type="dwc:institutional_code" xlink:title="Muséum National d’Histoire Naturelle, Paris" xlink:href="http://grbio.org/institution/museum-national-dhistoire-naturelle-2" xlink:type="simple">MNHN</named-content> IS.2290), Philippines <bold>A, E</bold> clypeal region <bold>B, F</bold> pereon lateral view <bold>C, G</bold> pleotelson, dorsal view <bold>D, H</bold> pleotelson, lateral view. Abbreviations: c6 = coxa of pereopod 6; c7 = coxa of pereopod 7.</p></caption><graphic xmlns:xlink="http://www.w3.org/1999/xlink" xlink:href="zookeys-1223-289_article-139335__-g009.jpg" position="float" orientation="portrait" xlink:type="simple" id="oo_1219643.jpg"><uri content-type="original_file" xlink:type="simple">https://binary.pensoft.net/fig/1219643</uri></graphic></fig><fig id="F10" position="float" orientation="portrait"><object-id xmlns:xlink="http://www.w3.org/1999/xlink" content-type="doi" xlink:type="simple">10.3897/zookeys.1223.139335.figure10</object-id><object-id xmlns:xlink="http://www.w3.org/1999/xlink" content-type="arpha" xlink:type="simple">28B7E406-8932-5DAD-AE7F-2675E43A00CE</object-id><label>Figure 10.</label><caption><p>Appendix masculina <bold>A</bold><italic><tp:taxon-name><tp:taxon-name-part taxon-name-part-type="genus" reg="Bathynomus">Bathynomus</tp:taxon-name-part><tp:taxon-name-part taxon-name-part-type="species" reg="vaderi">vaderi</tp:taxon-name-part></tp:taxon-name></italic> sp. nov., paratype ♂ (270 mm) (<named-content xmlns:xlink="http://www.w3.org/1999/xlink" content-type="dwc:institutional_code" xlink:title="Zoological Reference Collection of the Lee Kong Chian Natural History Museum, National University of Singapore" xlink:href="http://grbio.org/institution/zoological-reference-collection-national-university-singapore" xlink:type="simple">ZRC</named-content> 2024.0176) <bold>B</bold> ♂ <italic><tp:taxon-name><tp:taxon-name-part taxon-name-part-type="genus" reg="Bathynomus">B.</tp:taxon-name-part><tp:taxon-name-part taxon-name-part-type="species" reg="jamesi">jamesi</tp:taxon-name-part></tp:taxon-name></italic> Kou, Chen &amp; Li, 2017 (320 mm) (<named-content xmlns:xlink="http://www.w3.org/1999/xlink" content-type="dwc:institutional_code" xlink:title="Muséum National d’Histoire Naturelle, Paris" xlink:href="http://grbio.org/institution/museum-national-dhistoire-naturelle-2" xlink:type="simple">MNHN</named-content> IS.2290), Philippines <bold>C</bold><italic><tp:taxon-name><tp:taxon-name-part taxon-name-part-type="genus" reg="Bathynomus">B.</tp:taxon-name-part><tp:taxon-name-part taxon-name-part-type="species" reg="jamesi">jamesi</tp:taxon-name-part></tp:taxon-name></italic> Kou, Chen &amp; Li, 2017 ♂ (296 mm) (<abbrev xmlns:xlink="http://www.w3.org/1999/xlink" content-type="institution" xlink:title="Taiwan National Museum, Taipei, Taiwan" id="ABBRID0ETMAG" xlink:type="simple">TMCD</abbrev> 3333), Taiwan <bold>D</bold><italic><tp:taxon-name><tp:taxon-name-part taxon-name-part-type="genus" reg="Bathynomus">B.</tp:taxon-name-part><tp:taxon-name-part taxon-name-part-type="species" reg="jamesi">jamesi</tp:taxon-name-part></tp:taxon-name></italic> Kou, Chen &amp; Li, 2017 ♂ (314 mm) (<abbrev xmlns:xlink="http://www.w3.org/1999/xlink" content-type="institution" xlink:title="Taiwan National Museum, Taipei, Taiwan" id="ABBRID0EFNAG" xlink:type="simple">TMCD</abbrev> 3328), Taiwan.</p></caption><graphic xmlns:xlink="http://www.w3.org/1999/xlink" xlink:href="zookeys-1223-289_article-139335__-g010.jpg" position="float" orientation="portrait" xlink:type="simple" id="oo_1219644.jpg"><uri content-type="original_file" xlink:type="simple">https://binary.pensoft.net/fig/1219644</uri></graphic></fig></tp:treatment-sec><ref-list><ref id="B17"><mixed-citation xmlns:xlink="http://www.w3.org/1999/xlink" xlink:type="simple"><person-group><name name-style="western"><surname>Lowry</surname><given-names>JK</given-names></name><name name-style="western"><surname>Dempsey</surname><given-names>K</given-names></name></person-group> (<year>2006</year>) <article-title>The giant deep-sea scavenger genus <italic><tp:taxon-name><tp:taxon-name-part taxon-name-part-type="genus">Bathynomus</tp:taxon-name-part></tp:taxon-name></italic> (<tp:taxon-name><tp:taxon-name-part taxon-name-part-type="subphylum">Crustacea</tp:taxon-name-part></tp:taxon-name>, <tp:taxon-name><tp:taxon-name-part taxon-name-part-type="order">Isopoda</tp:taxon-name-part></tp:taxon-name>, <tp:taxon-name><tp:taxon-name-part taxon-name-part-type="family">Cirolanidae</tp:taxon-name-part></tp:taxon-name>) in the Indo-West Pacific.</article-title> In: <person-group><name name-style="western"><surname>Richer De Forges</surname><given-names>B</given-names></name><name name-style="western"><surname>Justine</surname><given-names>J-L</given-names></name></person-group> (<role>Eds</role>) <issue-title>Tropical Deep-Sea Benthos, Volume 24.</issue-title><source>Mémoires du Muséum national d’Histoire naturelle</source><volume>193</volume>: <fpage>163</fpage>–<lpage>192</lpage>.</mixed-citation></ref><ref id="B27"><mixed-citation xmlns:xlink="http://www.w3.org/1999/xlink" xlink:type="simple"><person-group><name name-style="western"><surname>Truong</surname><given-names>SHT</given-names></name></person-group> (<year>2015</year>) <article-title>The first record of <italic><tp:taxon-name><tp:taxon-name-part taxon-name-part-type="genus">Bathynomus</tp:taxon-name-part><tp:taxon-name-part taxon-name-part-type="species">kensleyi</tp:taxon-name-part></tp:taxon-name></italic> Lowry &amp; Dempsey, 2006 (<tp:taxon-name><tp:taxon-name-part taxon-name-part-type="subphylum">Crustacea</tp:taxon-name-part></tp:taxon-name>, <tp:taxon-name><tp:taxon-name-part taxon-name-part-type="order">Isopoda</tp:taxon-name-part></tp:taxon-name>) in Vietnamese seawaters.</article-title><source>Collection of Marine Research Works</source><volume>21</volume>(<issue>1</issue>): <fpage>80</fpage>–<lpage>83</lpage>. [in Vietnamese, abstract in English]</mixed-citation></ref><ref id="B11"><mixed-citation xmlns:xlink="http://www.w3.org/1999/xlink" xlink:type="simple"><person-group><name name-style="western"><surname>Huang</surname><given-names>M-C</given-names></name><name name-style="western"><surname>Kawai</surname><given-names>T</given-names></name><name name-style="western"><surname>Bruce</surname><given-names>NL</given-names></name></person-group> (<year>2022</year>) <article-title>A new species of <italic><tp:taxon-name><tp:taxon-name-part taxon-name-part-type="genus">Bathynomus</tp:taxon-name-part></tp:taxon-name></italic> Milne-Edwards, 1879 (<tp:taxon-name><tp:taxon-name-part taxon-name-part-type="order">Isopoda</tp:taxon-name-part></tp:taxon-name>: <tp:taxon-name><tp:taxon-name-part taxon-name-part-type="family">Cirolanidae</tp:taxon-name-part></tp:taxon-name>) from the southern Gulf of Mexico with a redescription of <italic><tp:taxon-name><tp:taxon-name-part taxon-name-part-type="genus">Bathynomus</tp:taxon-name-part><tp:taxon-name-part taxon-name-part-type="species">jamesi</tp:taxon-name-part></tp:taxon-name></italic> Kou, Chen &amp; Li, 2017 from off Pratas Island, Taiwan.</article-title><source>Journal of Natural History</source><volume>56</volume>(<issue>13–16</issue>): <fpage>885</fpage>–<lpage>921</lpage>. <ext-link xlink:href="10.1080/00222933.2022.2086835" ext-link-type="doi" xlink:type="simple">https://doi.org/10.1080/00222933.2022.2086835</ext-link></mixed-citation></ref><ref id="B16"><mixed-citation xmlns:xlink="http://www.w3.org/1999/xlink" xlink:type="simple"><person-group><name name-style="western"><surname>Kou</surname><given-names>Q</given-names></name><name name-style="western"><surname>Chen</surname><given-names>J</given-names></name><name name-style="western"><surname>Li</surname><given-names>X</given-names></name><name name-style="western"><surname>He</surname><given-names>L</given-names></name><name name-style="western"><surname>Wang</surname><given-names>Y</given-names></name></person-group> (<year>2017</year>) <article-title>New species of the giant deep‐sea isopod genus <italic><tp:taxon-name><tp:taxon-name-part taxon-name-part-type="genus">Bathynomus</tp:taxon-name-part></tp:taxon-name></italic> (<tp:taxon-name><tp:taxon-name-part taxon-name-part-type="subphylum">Crustacea</tp:taxon-name-part></tp:taxon-name>, <tp:taxon-name><tp:taxon-name-part taxon-name-part-type="order">Isopoda</tp:taxon-name-part></tp:taxon-name>, <tp:taxon-name><tp:taxon-name-part taxon-name-part-type="family">Cirolanidae</tp:taxon-name-part></tp:taxon-name>) from Hainan Island, South China Sea.</article-title><source>Integrative Zoology</source><volume>12</volume>: <fpage>283</fpage>–<lpage>291</lpage>. <ext-link xlink:href="10.1111/1749-4877.12256" ext-link-type="doi" xlink:type="simple">https://doi.org/10.1111/1749-4877.12256</ext-link></mixed-citation></ref><ref id="B5"><mixed-citation xmlns:xlink="http://www.w3.org/1999/xlink" xlink:type="simple"><person-group><name name-style="western"><surname>Bruce</surname><given-names>NL</given-names></name></person-group> (<year>1986</year>) <article-title><tp:taxon-name><tp:taxon-name-part taxon-name-part-type="family">Cirolanidae</tp:taxon-name-part></tp:taxon-name> (<tp:taxon-name><tp:taxon-name-part taxon-name-part-type="subphylum">Crustacea</tp:taxon-name-part></tp:taxon-name>: <tp:taxon-name><tp:taxon-name-part taxon-name-part-type="order">Isopoda</tp:taxon-name-part></tp:taxon-name>) of Australia.</article-title><source>Records of the Australian Museum, Supplement</source><volume>6</volume>: <fpage>1</fpage>–<lpage>239</lpage>. <ext-link xlink:href="10.3853/j.0812-7387.6.1986.98" ext-link-type="doi" xlink:type="simple">https://doi.org/10.3853/j.0812-7387.6.1986.98</ext-link></mixed-citation></ref><ref id="B21"><mixed-citation xmlns:xlink="http://www.w3.org/1999/xlink" xlink:type="simple"><person-group><name name-style="western"><surname>Rodcharoen</surname><given-names>E</given-names></name><name name-style="western"><surname>Bruce</surname><given-names>NL</given-names></name><name name-style="western"><surname>Pholpunthin</surname><given-names>P</given-names></name></person-group> (<year>2016</year>) <article-title>Description of four new species of the <italic><tp:taxon-name><tp:taxon-name-part taxon-name-part-type="genus">Cirolana</tp:taxon-name-part></tp:taxon-name></italic> ‘<italic><tp:taxon-name><tp:taxon-name-part taxon-name-part-type="genus"/><tp:taxon-name-part taxon-name-part-type="species">parva</tp:taxon-name-part></tp:taxon-name></italic> group’ (<tp:taxon-name><tp:taxon-name-part taxon-name-part-type="subphylum">Crustacea</tp:taxon-name-part></tp:taxon-name>: <tp:taxon-name><tp:taxon-name-part taxon-name-part-type="order">Isopoda</tp:taxon-name-part></tp:taxon-name>: <tp:taxon-name><tp:taxon-name-part taxon-name-part-type="family">Cirolanidae</tp:taxon-name-part></tp:taxon-name>) from Thailand, with supporting molecular (COI) data.</article-title><source>Journal of Natural History</source><volume>50</volume>(<issue>31–32</issue>): <fpage>1935</fpage>–<lpage>1981</lpage>. <ext-link xlink:href="10.1080/00222933.2016.1180718" ext-link-type="doi" xlink:type="simple">https://doi.org/10.1080/00222933.2016.1180718</ext-link></mixed-citation></ref><ref id="B24"><mixed-citation xmlns:xlink="http://www.w3.org/1999/xlink" xlink:type="simple"><person-group><name name-style="western"><surname>Sidabalok</surname><given-names>CM</given-names></name><name name-style="western"><surname>Bruce</surname><given-names>NL</given-names></name></person-group> (<year>2017</year>) <article-title>Review of the species of the <italic><tp:taxon-name><tp:taxon-name-part taxon-name-part-type="genus">Cirolana</tp:taxon-name-part></tp:taxon-name></italic> ‘<italic><tp:taxon-name><tp:taxon-name-part taxon-name-part-type="genus"/><tp:taxon-name-part taxon-name-part-type="species">parva</tp:taxon-name-part></tp:taxon-name></italic>-group’ (<tp:taxon-name><tp:taxon-name-part taxon-name-part-type="family">Cirolanidae</tp:taxon-name-part></tp:taxon-name>: <tp:taxon-name><tp:taxon-name-part taxon-name-part-type="order">Isopoda</tp:taxon-name-part></tp:taxon-name>: <tp:taxon-name><tp:taxon-name-part taxon-name-part-type="subphylum">Crustacea</tp:taxon-name-part></tp:taxon-name>) in Indonesian and Singaporean waters.</article-title><source>Zootaxa</source><volume>4317</volume>(<issue>3</issue>): <fpage>401</fpage>–<lpage>435</lpage>. <ext-link xlink:href="10.11646/zootaxa.4317.3.1" ext-link-type="doi" xlink:type="simple">https://doi.org/10.11646/zootaxa.4317.3.1</ext-link></mixed-citation></ref><ref id="B14"><mixed-citation xmlns:xlink="http://www.w3.org/1999/xlink" xlink:type="simple"><person-group><name name-style="western"><surname>Jennings</surname><given-names>LA</given-names></name><name name-style="western"><surname>Bojko</surname><given-names>J</given-names></name><name name-style="western"><surname>Rotjan</surname><given-names>RD</given-names></name><name name-style="western"><surname>Behringer</surname><given-names>DC</given-names></name></person-group> (<year>2020</year>) <article-title><italic><tp:taxon-name><tp:taxon-name-part taxon-name-part-type="genus">Cirolana</tp:taxon-name-part><tp:taxon-name-part taxon-name-part-type="species">westbyi</tp:taxon-name-part></tp:taxon-name></italic> (<tp:taxon-name><tp:taxon-name-part taxon-name-part-type="order">Isopoda</tp:taxon-name-part></tp:taxon-name>: <tp:taxon-name><tp:taxon-name-part taxon-name-part-type="family">Cirolanidae</tp:taxon-name-part></tp:taxon-name>) a new species in the ‘<italic><tp:taxon-name><tp:taxon-name-part taxon-name-part-type="genus">Cirolana</tp:taxon-name-part><tp:taxon-name-part taxon-name-part-type="species">parva</tp:taxon-name-part></tp:taxon-name></italic>-group’ from the Turneffe Atoll, Belize.</article-title><source>Journal of Natural History</source><volume>54</volume>(<issue>31–32</issue>): <fpage>2053</fpage>–<lpage>2069</lpage>. <ext-link xlink:href="10.1080/00222933.2020.1837273" ext-link-type="doi" xlink:type="simple">https://doi.org/10.1080/00222933.2020.1837273</ext-link></mixed-citation></ref><ref id="B10"><mixed-citation xmlns:xlink="http://www.w3.org/1999/xlink" xlink:type="simple"><person-group><name name-style="western"><surname>Huang</surname><given-names>M-C</given-names></name><name name-style="western"><surname>Bruce</surname><given-names>NL</given-names></name></person-group> (<year>2024</year>) DNA barcoding of the supergiant isopods from <italic><tp:taxon-name><tp:taxon-name-part taxon-name-part-type="genus">Bathynomus</tp:taxon-name-part><tp:taxon-name-part taxon-name-part-type="species">kensleyi</tp:taxon-name-part></tp:taxon-name></italic> Lowry &amp; Dempsey, 2006 (<tp:taxon-name><tp:taxon-name-part taxon-name-part-type="family">Cirolanidae</tp:taxon-name-part></tp:taxon-name>) and a molecular biology comparison of <italic><tp:taxon-name><tp:taxon-name-part taxon-name-part-type="genus">B.</tp:taxon-name-part><tp:taxon-name-part taxon-name-part-type="species">jamesi</tp:taxon-name-part></tp:taxon-name></italic> Kou, Chen &amp; Li, 2017. Biodiversity Data Journal 12: e111046. <ext-link xlink:href="10.3897/BDJ.12.e111046" ext-link-type="doi" xlink:type="simple">https://doi.org/10.3897/BDJ.12.e111046</ext-link></mixed-citation></ref></ref-list></tp:taxon-treatment>
