# Supplementary material for: ﻿A new species of supergiant Bathynomus A. Milne-Edwards, 1879 (Crustacea, Isopoda, Cirolanidae) from Vietnam, with notes on the taxonomy of Bathynomusjamesi Kou, Chen & Li, 2017
Source: Zookeys. 2025 Jan 14;1223:289–310. doi: 10.3897/zookeys.1223.139335 (PMC11751684; doi:10.3897/zookeys.1223.139335)
Supplement: XML Treatment for Bathynomus vaderi [file zookeys.1223.139335-treatment3.xml]

<!DOCTYPE tp:taxon-treatment
  PUBLIC "-//TaxonX//DTD Taxonomic Treatment Publishing DTD v0 20100105//EN" "tax-treatment-NSO.dtd">
<tp:taxon-treatment xmlns:tp="http://www.plazi.org/taxpub"><tp:treatment-meta><kwd-group><label>Taxon classification</label><kwd>
              <named-content content-type="kingdom">Animalia</named-content>
            </kwd><kwd>
              <named-content content-type="order">Isopoda</named-content>
            </kwd><kwd>
              <named-content content-type="family">Cirolanidae</named-content>
            </kwd></kwd-group><mixed-citation publication-type="journal"><person-group><name><surname>Ng</surname><given-names>Peter K. L.</given-names></name><name><surname>Sidabalok</surname><given-names>Conni M.</given-names></name><name><surname>Nguyen</surname><given-names>Thanh Son</given-names></name></person-group><article-title>﻿A new species of supergiant <italic><tp:taxon-name><tp:taxon-name-part taxon-name-part-type="genus" reg="Bathynomus">Bathynomus</tp:taxon-name-part></tp:taxon-name></italic> A. Milne-Edwards, 1879 (<tp:taxon-name><tp:taxon-name-part taxon-name-part-type="subphylum">Crustacea</tp:taxon-name-part></tp:taxon-name>, <tp:taxon-name><tp:taxon-name-part taxon-name-part-type="order">Isopoda</tp:taxon-name-part></tp:taxon-name>, <tp:taxon-name><tp:taxon-name-part taxon-name-part-type="family">Cirolanidae</tp:taxon-name-part></tp:taxon-name>) from Vietnam, with notes on the taxonomy of <italic><tp:taxon-name><tp:taxon-name-part taxon-name-part-type="genus" reg="Bathynomus">Bathynomus</tp:taxon-name-part><tp:taxon-name-part taxon-name-part-type="species" reg="jamesi">jamesi</tp:taxon-name-part></tp:taxon-name></italic> Kou, Chen &amp; Li, 2017</article-title><source>Zookeys</source><day>14</day><month>01</month><year>2025</year><volume>1223</volume><fpage>289</fpage><lpage>310</lpage><pub-id pub-id-type="doi">10.3897/zookeys.1223.139335</pub-id></mixed-citation></tp:treatment-meta><tp:nomenclature><label>﻿</label><tp:taxon-name>
            <object-id xmlns:xlink="http://www.w3.org/1999/xlink" content-type="arpha" xlink:type="simple">E3178CAC-9400-549E-A75F-0DE102E892AF</object-id>
            <tp:taxon-name-part taxon-name-part-type="genus" reg="Bathynomus">Bathynomus</tp:taxon-name-part>
            <tp:taxon-name-part taxon-name-part-type="species" reg="vaderi">vaderi</tp:taxon-name-part>
            <object-id xmlns:xlink="http://www.w3.org/1999/xlink" content-type="zoobank" xlink:type="simple">https://zoobank.org/9021E442-A46D-45FA-A760-9F25F5A9B05F</object-id>
          </tp:taxon-name><tp:taxon-status xmlns:xlink="http://www.w3.org/1999/xlink" xlink:type="simple">sp. nov.</tp:taxon-status><xref ref-type="fig" rid="F4">Figs 4</xref><xref ref-type="fig" rid="F5">, 5</xref><xref ref-type="fig" rid="F6">, 6</xref><xref ref-type="fig" rid="F7">, 7</xref><xref ref-type="fig" rid="F8">, 8</xref><xref ref-type="fig" rid="F9">, 9A–D</xref><xref ref-type="fig" rid="F10">, 10A</xref></tp:nomenclature><tp:treatment-sec sec-type="material" id="SECID0EJ2AE"><title>Material examined.</title><p><bold><italic>Holotype</italic></bold>, Vietnam, ♂; 266 mm; offshore of Quy Nhơn City, Bình Định Province, south-central Vietnam, ca. 50 nautical miles from shore, from deep-water (depth not known); purchased by Tran Anh Duc from Eo Gió, Nhơn Lý commune; 27 March 2022; <named-content xmlns:xlink="http://www.w3.org/1999/xlink" content-type="dwc:institutional_code" xlink:title="Zoological Reference Collection of the Lee Kong Chian Natural History Museum, National University of Singapore" xlink:href="http://grbio.org/institution/zoological-reference-collection-national-university-singapore" xlink:type="simple">ZRC</named-content> 2022.0621. <bold><italic>Paratypes</italic></bold>: 1 ♂; 270 mm; same data as holotype; <named-content xmlns:xlink="http://www.w3.org/1999/xlink" content-type="dwc:institutional_code" xlink:title="Zoological Reference Collection of the Lee Kong Chian Natural History Museum, National University of Singapore" xlink:href="http://grbio.org/institution/zoological-reference-collection-national-university-singapore" xlink:type="simple">ZRC</named-content> 2024.0176 • 1 ♂; 258 mm; same data as holotype; <abbrev xmlns:xlink="http://www.w3.org/1999/xlink" content-type="institution" xlink:title="Zoology Collection of the Biological Museum, VNU University of Science, Hanoi, Vietnam" id="ABBRID0EB3AE" xlink:type="simple">ZVNU</abbrev> 110001 • 1 ♂; 257 mm; same data as holotype; <abbrev xmlns:xlink="http://www.w3.org/1999/xlink" content-type="institution" xlink:title="Zoology Collection of the Biological Museum, VNU University of Science, Hanoi, Vietnam" id="ABBRID0EG3AE" xlink:type="simple">ZVNU</abbrev> 110002 • 2 ♂; 325 mm, 295 mm; collected by trawlers operating off Quảng Ngãi, Bình Định, Khánh Hòa and/or Phú Yên Provinces, central Vietnam; purchased by Nguyen Thanh Son from seafood restaurant in Đà Nẵng City, Vietnam; September 2024; <named-content xmlns:xlink="http://www.w3.org/1999/xlink" content-type="dwc:institutional_code" xlink:title="Zoological Reference Collection of the Lee Kong Chian Natural History Museum, National University of Singapore" xlink:href="http://grbio.org/institution/zoological-reference-collection-national-university-singapore" xlink:type="simple">ZRC</named-content> 2024.0180.</p></tp:treatment-sec><tp:treatment-sec sec-type="type locality" id="SECID0EQ3AE"><title>Type locality.</title><p>Offshore of Quy Nhơn, ca 50 nautical miles from shore, south-central Vietnam, west of the Spratly Islands.</p></tp:treatment-sec><tp:treatment-sec sec-type="diagnosis" id="SECID0EV3AE"><title>Diagnosis.</title><p>Clypeal region with lateral margin parallel, distal margin concave, apex narrowly acute, transversely rectangular (Figs <xref ref-type="fig" rid="F4">4C</xref>, <xref ref-type="fig" rid="F5">5C</xref>, <xref ref-type="fig" rid="F6">6C</xref>, <xref ref-type="fig" rid="F9">9A</xref>). Coxa of pereopod 7 narrows distally, curved posteriorly (Figs <xref ref-type="fig" rid="F5">5D</xref>, <xref ref-type="fig" rid="F6">6D, E</xref>, <xref ref-type="fig" rid="F9">9B</xref>). Distinct row of setae present between pleotelson spines; 11 upwardly curved pleotelson spines; pleotelson 0.6 as long as wide (Figs <xref ref-type="fig" rid="F5">5A</xref>, <xref ref-type="fig" rid="F9">9D</xref>); pleotelson vaulted laterally (Figs <xref ref-type="fig" rid="F6">6E</xref>, <xref ref-type="fig" rid="F9">9C</xref>). Appendix masculina slightly shorter than or reaching to end of endopod of pleopod 2 (Fig. <xref ref-type="fig" rid="F10">10A</xref>).</p><fig id="F4" position="float" orientation="portrait"><object-id xmlns:xlink="http://www.w3.org/1999/xlink" content-type="doi" xlink:type="simple">10.3897/zookeys.1223.139335.figure4</object-id><object-id xmlns:xlink="http://www.w3.org/1999/xlink" content-type="arpha" xlink:type="simple">BBA5628B-2AD0-5BF1-95BC-C6F13CC63777</object-id><label>Figure 4.</label><caption><p><italic><tp:taxon-name><tp:taxon-name-part taxon-name-part-type="genus" reg="Bathynomus">Bathynomus</tp:taxon-name-part><tp:taxon-name-part taxon-name-part-type="species" reg="vaderi">vaderi</tp:taxon-name-part></tp:taxon-name></italic> sp. nov., paratype ♂ (258 mm) (<abbrev xmlns:xlink="http://www.w3.org/1999/xlink" content-type="institution" xlink:title="Zoology Collection of the Biological Museum, VNU University of Science, Hanoi, Vietnam" id="ABBRID0E55AE" xlink:type="simple">ZVNU</abbrev> 110001), Vietnam, colour in life <bold>A</bold> dorsal view <bold>B</bold> body, ventral view <bold>C</bold> cephalon, anterior view.</p></caption><graphic xmlns:xlink="http://www.w3.org/1999/xlink" xlink:href="zookeys-1223-289_article-139335__-g004.jpg" position="float" orientation="portrait" xlink:type="simple" id="oo_1219638.jpg"><uri content-type="original_file" xlink:type="simple">https://binary.pensoft.net/fig/1219638</uri></graphic></fig><fig id="F5" position="float" orientation="portrait"><object-id xmlns:xlink="http://www.w3.org/1999/xlink" content-type="doi" xlink:type="simple">10.3897/zookeys.1223.139335.figure5</object-id><object-id xmlns:xlink="http://www.w3.org/1999/xlink" content-type="arpha" xlink:type="simple">857EFEAD-1BD3-578F-87F2-30DA4C4D3B99</object-id><label>Figure 5.</label><caption><p><italic><tp:taxon-name><tp:taxon-name-part taxon-name-part-type="genus" reg="Bathynomus">Bathynomus</tp:taxon-name-part><tp:taxon-name-part taxon-name-part-type="species" reg="vaderi">vaderi</tp:taxon-name-part></tp:taxon-name></italic> sp. nov., holotype ♂ (266 mm) (<named-content xmlns:xlink="http://www.w3.org/1999/xlink" content-type="dwc:institutional_code" xlink:title="Zoological Reference Collection of the Lee Kong Chian Natural History Museum, National University of Singapore" xlink:href="http://grbio.org/institution/zoological-reference-collection-national-university-singapore" xlink:type="simple">ZRC</named-content> 2022.0621), Vietnam <bold>A</bold> dorsal view <bold>B</bold> cephalon, anterior view <bold>C</bold> clypeal region and buccal cavity <bold>D</bold> body, lateral view.</p></caption><graphic xmlns:xlink="http://www.w3.org/1999/xlink" xlink:href="zookeys-1223-289_article-139335__-g005.jpg" position="float" orientation="portrait" xlink:type="simple" id="oo_1219639.jpg"><uri content-type="original_file" xlink:type="simple">https://binary.pensoft.net/fig/1219639</uri></graphic></fig><fig id="F6" position="float" orientation="portrait"><object-id xmlns:xlink="http://www.w3.org/1999/xlink" content-type="doi" xlink:type="simple">10.3897/zookeys.1223.139335.figure6</object-id><object-id xmlns:xlink="http://www.w3.org/1999/xlink" content-type="arpha" xlink:type="simple">90E5A2B1-D02E-57CA-8440-04C949D5D28E</object-id><label>Figure 6.</label><caption><p><italic><tp:taxon-name><tp:taxon-name-part taxon-name-part-type="genus" reg="Bathynomus">Bathynomus</tp:taxon-name-part><tp:taxon-name-part taxon-name-part-type="species" reg="vaderi">vaderi</tp:taxon-name-part></tp:taxon-name></italic> sp. nov., holotype ♂ (266 mm) (<named-content xmlns:xlink="http://www.w3.org/1999/xlink" content-type="dwc:institutional_code" xlink:title="Zoological Reference Collection of the Lee Kong Chian Natural History Museum, National University of Singapore" xlink:href="http://grbio.org/institution/zoological-reference-collection-national-university-singapore" xlink:type="simple">ZRC</named-content> 2022.0621), Vietnam <bold>A</bold> dorsal view <bold>B</bold> cephalon, anterior view <bold>C</bold> clypeal region <bold>D</bold> body, lateral view <bold>E</bold> pereon, lateral view <bold>F</bold> pleotelson. Scale bars: 2.0 cm (<bold>A, D–F</bold>); 1.0 cm (<bold>B, C</bold>).</p></caption><graphic xmlns:xlink="http://www.w3.org/1999/xlink" xlink:href="zookeys-1223-289_article-139335__-g006.jpg" position="float" orientation="portrait" xlink:type="simple" id="oo_1219640.jpg"><uri content-type="original_file" xlink:type="simple">https://binary.pensoft.net/fig/1219640</uri></graphic></fig></tp:treatment-sec><tp:treatment-sec sec-type="description" id="SECID0EBCAG"><title>Description of male holotype.</title><p>Body (Figs <xref ref-type="fig" rid="F4">4A, B</xref>, <xref ref-type="fig" rid="F5">5A</xref>, <xref ref-type="fig" rid="F6">6A</xref>) 266 mm long, 135 mm wide at pereonite 5, length 1.9 times width, ovate in shape, coarsely punctate, without sculpture (Figs <xref ref-type="fig" rid="F4">4A</xref>, <xref ref-type="fig" rid="F5">5A</xref>, <xref ref-type="fig" rid="F6">6A</xref>). Head ridge above eyes discontinuous (Figs <xref ref-type="fig" rid="F4">4C</xref>, <xref ref-type="fig" rid="F5">5B</xref>, <xref ref-type="fig" rid="F6">6B</xref>). Clypeal region transversely rectangular, lateral margins parallel, distal margin slightly concave, apex narrowly subacute (Figs <xref ref-type="fig" rid="F4">4C</xref>, <xref ref-type="fig" rid="F5">5C</xref>, <xref ref-type="fig" rid="F6">6B, C</xref>, <xref ref-type="fig" rid="F9">9A</xref>).</p><p>Antennula (Fig. <xref ref-type="fig" rid="F6">6B</xref>); flagellum 1.2 longer than peduncle. Antenna peduncle article 4-articulate (Fig. <xref ref-type="fig" rid="F6">6B</xref>), article 4 about 1.4 times longer than article 3 (Fig. <xref ref-type="fig" rid="F6">6B</xref>), flagellum extending to within pereonite 2 (Fig. <xref ref-type="fig" rid="F6">6A, B</xref>).</p><p>Mandible (Fig. <xref ref-type="fig" rid="F7">7D</xref>) palp not reaching incisor, with setal fringe on lateral margin of distal half of article 2 and along article 3. Maxillula (Fig. <xref ref-type="fig" rid="F7">7E</xref>) mesial lobe with 4 robust setae, lateral lobe with 9 keratinised robust setae. Maxilla (Fig. <xref ref-type="fig" rid="F7">7C</xref>) lateral lobe with 9 keratinised robust setae, middle lobe with 7 keratinised robust setae, mesial lobe with fringe of long plumose setae. Maxilliped palp (Fig. <xref ref-type="fig" rid="F7">7A</xref>) typical of genus; maxilliped endite with 4 coupling hooks (Fig. <xref ref-type="fig" rid="F7">7B</xref>).</p><fig id="F7" position="float" orientation="portrait"><object-id xmlns:xlink="http://www.w3.org/1999/xlink" content-type="doi" xlink:type="simple">10.3897/zookeys.1223.139335.figure7</object-id><object-id xmlns:xlink="http://www.w3.org/1999/xlink" content-type="arpha" xlink:type="simple">2173CB15-ECD3-5DEA-AA4C-796A3F436C41</object-id><label>Figure 7.</label><caption><p><italic><tp:taxon-name><tp:taxon-name-part taxon-name-part-type="genus" reg="Bathynomus">Bathynomus</tp:taxon-name-part><tp:taxon-name-part taxon-name-part-type="species" reg="vaderi">vaderi</tp:taxon-name-part></tp:taxon-name></italic> sp. nov., holotype ♂ (266 mm) (<named-content xmlns:xlink="http://www.w3.org/1999/xlink" content-type="dwc:institutional_code" xlink:title="Zoological Reference Collection of the Lee Kong Chian Natural History Museum, National University of Singapore" xlink:href="http://grbio.org/institution/zoological-reference-collection-national-university-singapore" xlink:type="simple">ZRC</named-content> 2022.0621), Vietnam <bold>A</bold> right maxilliped palp, outer view <bold>B</bold> right maxilliped endite, inner view, setae omitted <bold>C</bold> right maxilla <bold>D</bold> left mandible and palp, outer view <bold>E</bold> lateral lobe of right maxilulla, outer view. Scale bars: 2.0 mm.</p></caption><graphic xmlns:xlink="http://www.w3.org/1999/xlink" xlink:href="zookeys-1223-289_article-139335__-g007.jpg" position="float" orientation="portrait" xlink:type="simple" id="oo_1219641.jpg"><uri content-type="original_file" xlink:type="simple">https://binary.pensoft.net/fig/1219641</uri></graphic></fig><p>Pereopod 1 (Fig. <xref ref-type="fig" rid="F8">8A</xref>) ischium with 1 posteroproximal robust seta and 3 robust setae on posterodistal margin; merus with 6 robust setae on anterodistal angle, posterolateral margin with 4 robust setae in proximal row on and 3 robust setae in distal row; propodus 2.3 as long as wide, with 4 robust setae on posterior margin. Pereopod 2 (Fig. <xref ref-type="fig" rid="F8">8B</xref>) ischium with 3 robust setae on posterior margin and 4 robust setae on posterodistal margin; merus with 9 robust setae on anterodistal angle, posteromedial margin with 3 robust setae in proximal row and 3 robust setae in distal row; propodus with 4 robust setae on posterior margin. Pereopod 7 (Fig. <xref ref-type="fig" rid="F8">8C</xref>) basis 3.5 times as long as greatest width, inferior margin convex; ischium 0.5 times as long as basis, inferior margin with 1 robust seta, superior distal angle with 6 robust setae, inferior distal angle with 6 robust setae; merus 0.6 as long as ischium, as long as wide, inferior margin with 1 robust seta, superior distal angle with 11 robust setae, inferior distal angle with 13 robust setae; carpus as long as ischium, 2 times as long as wide, inferior margin with 3 robust setae (as 1 + 2), superior distal angle with 13 robust setae, inferior distal angle with 10 robust setae; propodus 0.9 as long as ischium, 3.8 times as long as wide, inferior margin with 2 clusters of robust setae (as 2 clusters of 2), superior distal angle with 8 robust setae, inferior distal angle with 1 robust seta; dactylus 0.5 as long as propodus. Coxa of pereopod 7 distally narrowed, gently curved posteriorly (Figs <xref ref-type="fig" rid="F5">5D</xref>, <xref ref-type="fig" rid="F6">6E</xref>, <xref ref-type="fig" rid="F9">9B</xref>).</p><fig id="F8" position="float" orientation="portrait"><object-id xmlns:xlink="http://www.w3.org/1999/xlink" content-type="doi" xlink:type="simple">10.3897/zookeys.1223.139335.figure8</object-id><object-id xmlns:xlink="http://www.w3.org/1999/xlink" content-type="arpha" xlink:type="simple">CF657CD7-EA96-5ADD-80E5-632E231A01F2</object-id><label>Figure 8.</label><caption><p><italic><tp:taxon-name><tp:taxon-name-part taxon-name-part-type="genus" reg="Bathynomus">Bathynomus</tp:taxon-name-part><tp:taxon-name-part taxon-name-part-type="species" reg="vaderi">vaderi</tp:taxon-name-part></tp:taxon-name></italic> sp. nov., holotype ♂ (266 mm) (<named-content xmlns:xlink="http://www.w3.org/1999/xlink" content-type="dwc:institutional_code" xlink:title="Zoological Reference Collection of the Lee Kong Chian Natural History Museum, National University of Singapore" xlink:href="http://grbio.org/institution/zoological-reference-collection-national-university-singapore" xlink:type="simple">ZRC</named-content> 2022.0621), Vietnam <bold>A</bold> pereopod 1 <bold>B</bold> pereopod 2 <bold>C</bold> pereopod 7 <bold>D</bold> uropod, ventral view <bold>E</bold> uropod, dorsal view. Scale bars: 1.0 cm (<bold>A–C</bold>); 2.0 cm (<bold>D, E</bold>).</p></caption><graphic xmlns:xlink="http://www.w3.org/1999/xlink" xlink:href="zookeys-1223-289_article-139335__-g008.jpg" position="float" orientation="portrait" xlink:type="simple" id="oo_1219642.jpg"><uri content-type="original_file" xlink:type="simple">https://binary.pensoft.net/fig/1219642</uri></graphic></fig><fig id="F9" position="float" orientation="portrait"><object-id xmlns:xlink="http://www.w3.org/1999/xlink" content-type="doi" xlink:type="simple">10.3897/zookeys.1223.139335.figure9</object-id><object-id xmlns:xlink="http://www.w3.org/1999/xlink" content-type="arpha" xlink:type="simple">9DDC851B-3367-53B4-B357-746B0CE5F578</object-id><label>Figure 9.</label><caption><p><bold>A–D</bold><italic><tp:taxon-name><tp:taxon-name-part taxon-name-part-type="genus" reg="Bathynomus">Bathynomus</tp:taxon-name-part><tp:taxon-name-part taxon-name-part-type="species" reg="vaderi">vaderi</tp:taxon-name-part></tp:taxon-name></italic> sp. nov., holotype ♂ (266 mm) (<named-content xmlns:xlink="http://www.w3.org/1999/xlink" content-type="dwc:institutional_code" xlink:title="Zoological Reference Collection of the Lee Kong Chian Natural History Museum, National University of Singapore" xlink:href="http://grbio.org/institution/zoological-reference-collection-national-university-singapore" xlink:type="simple">ZRC</named-content> 2022.0621), Vietnam <bold>E–H</bold><italic><tp:taxon-name><tp:taxon-name-part taxon-name-part-type="genus" reg="Bathynomus">B.</tp:taxon-name-part><tp:taxon-name-part taxon-name-part-type="species" reg="jamesi">jamesi</tp:taxon-name-part></tp:taxon-name></italic> Kou, Chen &amp; Li, 2017, ♂ (320 mm) (<named-content xmlns:xlink="http://www.w3.org/1999/xlink" content-type="dwc:institutional_code" xlink:title="Muséum National d’Histoire Naturelle, Paris" xlink:href="http://grbio.org/institution/museum-national-dhistoire-naturelle-2" xlink:type="simple">MNHN</named-content> IS.2290), Philippines <bold>A, E</bold> clypeal region <bold>B, F</bold> pereon lateral view <bold>C, G</bold> pleotelson, dorsal view <bold>D, H</bold> pleotelson, lateral view. Abbreviations: c6 = coxa of pereopod 6; c7 = coxa of pereopod 7.</p></caption><graphic xmlns:xlink="http://www.w3.org/1999/xlink" xlink:href="zookeys-1223-289_article-139335__-g009.jpg" position="float" orientation="portrait" xlink:type="simple" id="oo_1219643.jpg"><uri content-type="original_file" xlink:type="simple">https://binary.pensoft.net/fig/1219643</uri></graphic></fig><p>Pleonite 3 (Fig. <xref ref-type="fig" rid="F6">6E</xref>) not extending beyond pleonite 5. Pleonite 4 (Fig. <xref ref-type="fig" rid="F6">6E</xref>) reaching to end pleonite 5. Penial process flat lobes (Fig. <xref ref-type="fig" rid="F4">4B</xref>). Appendix masculina with parallel margins, not extending beyond endopod, distally narrowly rounded (appendix masculina absent on holotype male) (Fig. <xref ref-type="fig" rid="F10">10A</xref>).</p><fig id="F10" position="float" orientation="portrait"><object-id xmlns:xlink="http://www.w3.org/1999/xlink" content-type="doi" xlink:type="simple">10.3897/zookeys.1223.139335.figure10</object-id><object-id xmlns:xlink="http://www.w3.org/1999/xlink" content-type="arpha" xlink:type="simple">28B7E406-8932-5DAD-AE7F-2675E43A00CE</object-id><label>Figure 10.</label><caption><p>Appendix masculina <bold>A</bold><italic><tp:taxon-name><tp:taxon-name-part taxon-name-part-type="genus" reg="Bathynomus">Bathynomus</tp:taxon-name-part><tp:taxon-name-part taxon-name-part-type="species" reg="vaderi">vaderi</tp:taxon-name-part></tp:taxon-name></italic> sp. nov., paratype ♂ (270 mm) (<named-content xmlns:xlink="http://www.w3.org/1999/xlink" content-type="dwc:institutional_code" xlink:title="Zoological Reference Collection of the Lee Kong Chian Natural History Museum, National University of Singapore" xlink:href="http://grbio.org/institution/zoological-reference-collection-national-university-singapore" xlink:type="simple">ZRC</named-content> 2024.0176) <bold>B</bold> ♂ <italic><tp:taxon-name><tp:taxon-name-part taxon-name-part-type="genus" reg="Bathynomus">B.</tp:taxon-name-part><tp:taxon-name-part taxon-name-part-type="species" reg="jamesi">jamesi</tp:taxon-name-part></tp:taxon-name></italic> Kou, Chen &amp; Li, 2017 (320 mm) (<named-content xmlns:xlink="http://www.w3.org/1999/xlink" content-type="dwc:institutional_code" xlink:title="Muséum National d’Histoire Naturelle, Paris" xlink:href="http://grbio.org/institution/museum-national-dhistoire-naturelle-2" xlink:type="simple">MNHN</named-content> IS.2290), Philippines <bold>C</bold><italic><tp:taxon-name><tp:taxon-name-part taxon-name-part-type="genus" reg="Bathynomus">B.</tp:taxon-name-part><tp:taxon-name-part taxon-name-part-type="species" reg="jamesi">jamesi</tp:taxon-name-part></tp:taxon-name></italic> Kou, Chen &amp; Li, 2017 ♂ (296 mm) (<abbrev xmlns:xlink="http://www.w3.org/1999/xlink" content-type="institution" xlink:title="Taiwan National Museum, Taipei, Taiwan" id="ABBRID0ETMAG" xlink:type="simple">TMCD</abbrev> 3333), Taiwan <bold>D</bold><italic><tp:taxon-name><tp:taxon-name-part taxon-name-part-type="genus" reg="Bathynomus">B.</tp:taxon-name-part><tp:taxon-name-part taxon-name-part-type="species" reg="jamesi">jamesi</tp:taxon-name-part></tp:taxon-name></italic> Kou, Chen &amp; Li, 2017 ♂ (314 mm) (<abbrev xmlns:xlink="http://www.w3.org/1999/xlink" content-type="institution" xlink:title="Taiwan National Museum, Taipei, Taiwan" id="ABBRID0EFNAG" xlink:type="simple">TMCD</abbrev> 3328), Taiwan.</p></caption><graphic xmlns:xlink="http://www.w3.org/1999/xlink" xlink:href="zookeys-1223-289_article-139335__-g010.jpg" position="float" orientation="portrait" xlink:type="simple" id="oo_1219644.jpg"><uri content-type="original_file" xlink:type="simple">https://binary.pensoft.net/fig/1219644</uri></graphic></fig><p>Pleotelson (Figs <xref ref-type="fig" rid="F5">5A</xref>, <xref ref-type="fig" rid="F6">6F</xref>, <xref ref-type="fig" rid="F9">9C, D</xref>) 0.6 time as long as greatest width, smooth (minute pores), with inconspicuous longitudinal carina on dorsal surface; dorsal surface distinctly convex (Figs <xref ref-type="fig" rid="F5">5D</xref>, <xref ref-type="fig" rid="F6">6E</xref>, <xref ref-type="fig" rid="F9">9C, D</xref>); posterior margin with 11 long, prominent, upwardly curved spines and pair of small posterolateral spines, with setae between spines, central spine simple.</p><p>Uropods (Figs <xref ref-type="fig" rid="F4">4A</xref>, <xref ref-type="fig" rid="F6">6F</xref>, <xref ref-type="fig" rid="F8">8D, E</xref>) not extending beyond pleotelson. Peduncle with 3 short robust setae on caudolateral margin (Fig. <xref ref-type="fig" rid="F8">8D</xref>); exopod and endopod with smooth lateral and distal margins; exopod lateral margin convex with 12 left and 11 right robust setae along margin, setal fringe continuous length (83.3%), medial margin straight, distomedial corner rounded, distal margin convex with 5 left and 7 right robust setae, distolateral corner produced, acute; endopod lateral margin convex, distally straight, with 5 left and 6 right robust setae; medial margin posteriorly convex; distomedial corner rounded; distal margin straight with 12 left and 13 right robust setae; distolateral corner produced, acute.</p><p><bold>Female.</bold> Not known.</p></tp:treatment-sec><tp:treatment-sec sec-type="variation" id="SECID0E6OAG"><title>Variation.</title><p>Paratype robust setae counts as follows exopodal lateral margin with 9–13 robust setae, distal margin with 4–6, endopodal lateral margin with 1, 4 and 5 and distal margin with 10–14; pleotelson with 11 upwardly curved spines and one paratype with addition 2 small posterolateral spines. The holotype lacks the appendix masculina, but it is present in the other type specimens (Fig. <xref ref-type="fig" rid="F10">10A</xref>). As discussed by <xref ref-type="bibr" rid="B3">Barradas-Ortiz et al. (2003)</xref>, these structures may be lost and regrow at different moults throughout the life of the animal.</p></tp:treatment-sec><tp:treatment-sec sec-type="etymology" id="SECID0ENPAG"><title>Etymology.</title><p>The species named after the most famous Sith Lord in the <italic>Star Wars</italic> movie series, Darth Vader, whose helmet resembles the head of the new <italic>Bathynomus</italic> species.</p></tp:treatment-sec><tp:treatment-sec sec-type="distribution" id="SECID0E3PAG"><title>Distribution.</title><p>Known only from Vietnam. We are unable to determine the exact location where <italic><tp:taxon-name><tp:taxon-name-part taxon-name-part-type="genus" reg="Bathynomus">B.</tp:taxon-name-part><tp:taxon-name-part taxon-name-part-type="species" reg="vaderi">vaderi</tp:taxon-name-part></tp:taxon-name></italic> was trawled, as the dealers and fishermen would only say they were obtained from deep waters off Vietnam near the Spratly Islands.</p></tp:treatment-sec><tp:treatment-sec sec-type="remarks" id="SECID0ENQAG"><title>Remarks.</title><p><italic><tp:taxon-name><tp:taxon-name-part taxon-name-part-type="genus" reg="Bathynomus">Bathynomus</tp:taxon-name-part><tp:taxon-name-part taxon-name-part-type="species" reg="vaderi">vaderi</tp:taxon-name-part></tp:taxon-name></italic> sp. nov. can be distinguished by the parallel margin of clypeal region, rectangular shape of clypeal region, the posteriorly curved coxa of pereopod 7, upwardly curved spines of the pleotelson, setae between pleotelson spines, and the laterally vaulted pleotelson. <italic><tp:taxon-name><tp:taxon-name-part taxon-name-part-type="genus" reg="Bathynomus">Bathynomus</tp:taxon-name-part><tp:taxon-name-part taxon-name-part-type="species" reg="vaderi">vaderi</tp:taxon-name-part></tp:taxon-name></italic> is the fourth species with upwardly curved pleotelson spines.</p><p><italic><tp:taxon-name><tp:taxon-name-part taxon-name-part-type="genus" reg="Bathynomus">Bathynomus</tp:taxon-name-part><tp:taxon-name-part taxon-name-part-type="species" reg="vaderi">vaderi</tp:taxon-name-part></tp:taxon-name></italic> is very similar to the congeners with upwardly curved pleotelson spines, i.e., <italic><tp:taxon-name><tp:taxon-name-part taxon-name-part-type="genus" reg="Bathynomus">B.</tp:taxon-name-part><tp:taxon-name-part taxon-name-part-type="species" reg="jamesi">jamesi</tp:taxon-name-part></tp:taxon-name></italic>, <italic><tp:taxon-name><tp:taxon-name-part taxon-name-part-type="genus" reg="Bathynomus">B.</tp:taxon-name-part><tp:taxon-name-part taxon-name-part-type="species" reg="kensleyi">kensleyi</tp:taxon-name-part></tp:taxon-name></italic>, and <italic><tp:taxon-name><tp:taxon-name-part taxon-name-part-type="genus" reg="Bathynomus">B.</tp:taxon-name-part><tp:taxon-name-part taxon-name-part-type="species" reg="lowryi">lowryi</tp:taxon-name-part></tp:taxon-name></italic> Bruce &amp; Bussarawit, 2004. Other similarities with <italic><tp:taxon-name><tp:taxon-name-part taxon-name-part-type="genus" reg="Bathynomus">B.</tp:taxon-name-part><tp:taxon-name-part taxon-name-part-type="species" reg="jamesi">jamesi</tp:taxon-name-part></tp:taxon-name></italic> are in the length of antennae, which reaches pereonite 2, the number of pleotelson spines, pleonite 4 extending beyond pleonite 5, uropod endopod reaching the end of the pleotelson and beginning of central pleotelson spine, exopod and endopod distolateral angle is produced and subacute. <italic><tp:taxon-name><tp:taxon-name-part taxon-name-part-type="genus" reg="Bathynomus">Bathynomus</tp:taxon-name-part><tp:taxon-name-part taxon-name-part-type="species" reg="vaderi">vaderi</tp:taxon-name-part></tp:taxon-name></italic>, however, differs from <italic><tp:taxon-name><tp:taxon-name-part taxon-name-part-type="genus" reg="Bathynomus">B.</tp:taxon-name-part><tp:taxon-name-part taxon-name-part-type="species" reg="jamesi">jamesi</tp:taxon-name-part></tp:taxon-name></italic> in the following character states: the lateral margins of the clypeal region are parallel (Figs <xref ref-type="fig" rid="F4">4C</xref>, <xref ref-type="fig" rid="F5">5C</xref>, <xref ref-type="fig" rid="F9">9A</xref>) (vs gently converging distally in <italic><tp:taxon-name><tp:taxon-name-part taxon-name-part-type="genus" reg="Bathynomus">B.</tp:taxon-name-part><tp:taxon-name-part taxon-name-part-type="species" reg="jamesi">jamesi</tp:taxon-name-part></tp:taxon-name></italic>; Fig. <xref ref-type="fig" rid="F9">9E</xref>); the apex of the clypeal region is acute (Figs <xref ref-type="fig" rid="F4">4C</xref>, <xref ref-type="fig" rid="F5">5C</xref>, <xref ref-type="fig" rid="F9">9A</xref>) (vs obtusely rounded in <italic><tp:taxon-name><tp:taxon-name-part taxon-name-part-type="genus" reg="Bathynomus">B.</tp:taxon-name-part><tp:taxon-name-part taxon-name-part-type="species" reg="jamesi">jamesi</tp:taxon-name-part></tp:taxon-name></italic>; Fig. <xref ref-type="fig" rid="F9">9E</xref>); the clypeus is transversely rectangular in shape (Figs <xref ref-type="fig" rid="F4">4C</xref>, <xref ref-type="fig" rid="F5">5C</xref>, <xref ref-type="fig" rid="F9">9A</xref>) (vs square or subquadrate; Fig. <xref ref-type="fig" rid="F9">9E</xref>); the distolateral corners of the uropod endopod and exopod are acute (Fig. <xref ref-type="fig" rid="F8">8D, E</xref>) (vs subacute in <italic><tp:taxon-name><tp:taxon-name-part taxon-name-part-type="genus" reg="Bathynomus">B.</tp:taxon-name-part><tp:taxon-name-part taxon-name-part-type="species" reg="jamesi">jamesi</tp:taxon-name-part></tp:taxon-name></italic>; <xref ref-type="bibr" rid="B11">Huang et al. 2022</xref>: fig. 4d, e); the P7 coxa has the lateral margins more sinuous, with the posterior margin distinctly concave in form towards the tip (Figs <xref ref-type="fig" rid="F6">6E</xref>, <xref ref-type="fig" rid="F9">9B</xref>) (vs margins less sinuous with the posterior margin only slightly concave towards the tip in <italic><tp:taxon-name><tp:taxon-name-part taxon-name-part-type="genus" reg="Bathynomus">B.</tp:taxon-name-part><tp:taxon-name-part taxon-name-part-type="species" reg="jamesi">jamesi</tp:taxon-name-part></tp:taxon-name></italic>; Fig. <xref ref-type="fig" rid="F9">9F</xref>); the dorsal surface of the pleotelson is distinctly raised, being gently convex in lateral view (Figs <xref ref-type="fig" rid="F5">5D</xref>, <xref ref-type="fig" rid="F6">6D</xref>, <xref ref-type="fig" rid="F9">9D</xref>) (vs almost flat or only slightly convex in lateral view in <italic><tp:taxon-name><tp:taxon-name-part taxon-name-part-type="genus" reg="Bathynomus">B.</tp:taxon-name-part><tp:taxon-name-part taxon-name-part-type="species" reg="jamesi">jamesi</tp:taxon-name-part></tp:taxon-name></italic>; Fig. <xref ref-type="fig" rid="F9">9H</xref>); there are numerous short setae present between the pleotelson spines (Fig. <xref ref-type="fig" rid="F9">9C</xref>) (vs absent or only with scattered setae in <italic><tp:taxon-name><tp:taxon-name-part taxon-name-part-type="genus" reg="Bathynomus">B.</tp:taxon-name-part><tp:taxon-name-part taxon-name-part-type="species" reg="jamesi">jamesi</tp:taxon-name-part></tp:taxon-name></italic>; Figs <xref ref-type="fig" rid="F3">3</xref>, <xref ref-type="fig" rid="F9">9G</xref>); and the appendix masculina is shorter, just reaching to edge of endopod of pleopod 2 (Fig. <xref ref-type="fig" rid="F10">10A</xref>) (vs distinctly longer, reaching well beyond edge of endopod of pleopod 2 in <italic><tp:taxon-name><tp:taxon-name-part taxon-name-part-type="genus" reg="Bathynomus">B.</tp:taxon-name-part><tp:taxon-name-part taxon-name-part-type="species" reg="jamesi">jamesi</tp:taxon-name-part></tp:taxon-name></italic>; Fig. <xref ref-type="fig" rid="F10">10B–D</xref>). <italic><tp:taxon-name><tp:taxon-name-part taxon-name-part-type="genus" reg="Bathynomus">Bathynomus</tp:taxon-name-part><tp:taxon-name-part taxon-name-part-type="species" reg="vaderi">vaderi</tp:taxon-name-part></tp:taxon-name></italic> and <italic><tp:taxon-name><tp:taxon-name-part taxon-name-part-type="genus" reg="Bathynomus">B.</tp:taxon-name-part><tp:taxon-name-part taxon-name-part-type="species" reg="jamesi">jamesi</tp:taxon-name-part></tp:taxon-name></italic> are sympatric congeners in the South China Sea, a pattern of co-occurrence which has been discovered before in <italic><tp:taxon-name><tp:taxon-name-part taxon-name-part-type="genus" reg="Bathynomus">B.</tp:taxon-name-part><tp:taxon-name-part taxon-name-part-type="species" reg="giganteus">giganteus</tp:taxon-name-part></tp:taxon-name></italic>, <italic><tp:taxon-name><tp:taxon-name-part taxon-name-part-type="genus" reg="Bathynomus">B.</tp:taxon-name-part><tp:taxon-name-part taxon-name-part-type="species" reg="yucatanensis">yucatanensis</tp:taxon-name-part></tp:taxon-name></italic>, and <italic><tp:taxon-name><tp:taxon-name-part taxon-name-part-type="genus" reg="Bathynomus">B.</tp:taxon-name-part><tp:taxon-name-part taxon-name-part-type="species" reg="maxeyorum">maxeyorum</tp:taxon-name-part></tp:taxon-name></italic> from Gulf of Mexico (<xref ref-type="bibr" rid="B11">Huang et al. 2022</xref>).</p><p>The denser setation between the pleotelson spines is diagnostic for <italic><tp:taxon-name><tp:taxon-name-part taxon-name-part-type="genus" reg="Bathynomus">B.</tp:taxon-name-part><tp:taxon-name-part taxon-name-part-type="species" reg="vaderi">vaderi</tp:taxon-name-part></tp:taxon-name></italic> but may not be a reliable character once a larger series of specimens is collected. We note that, in <italic><tp:taxon-name><tp:taxon-name-part taxon-name-part-type="genus" reg="Bathynomus">B.</tp:taxon-name-part><tp:taxon-name-part taxon-name-part-type="species" reg="jamesi">jamesi</tp:taxon-name-part></tp:taxon-name></italic>, most of the specimens do not have setae or only a few scattered ones between the pleotelson spines. In a few specimens (from the recent material from Vietnam), however, the setae are slightly denser, although not to the same degree observed in <italic><tp:taxon-name><tp:taxon-name-part taxon-name-part-type="genus" reg="Bathynomus">B.</tp:taxon-name-part><tp:taxon-name-part taxon-name-part-type="species" reg="vaderi">vaderi</tp:taxon-name-part></tp:taxon-name></italic>.</p><p><italic><tp:taxon-name><tp:taxon-name-part taxon-name-part-type="genus" reg="Bathynomus">Bathynomus</tp:taxon-name-part><tp:taxon-name-part taxon-name-part-type="species" reg="vaderi">vaderi</tp:taxon-name-part></tp:taxon-name></italic> is similar to <italic><tp:taxon-name><tp:taxon-name-part taxon-name-part-type="genus" reg="Bathynomus">B.</tp:taxon-name-part><tp:taxon-name-part taxon-name-part-type="species" reg="kensleyi">kensleyi</tp:taxon-name-part></tp:taxon-name></italic> in the clypeal region characters, i.e., parallel margin, concave distal margin and rectangular shape; and uropod endopod characters, i.e. straight distal margin with produced acute distolateral corner. <italic><tp:taxon-name><tp:taxon-name-part taxon-name-part-type="genus" reg="Bathynomus">Bathynomus</tp:taxon-name-part><tp:taxon-name-part taxon-name-part-type="species" reg="vaderi">vaderi</tp:taxon-name-part></tp:taxon-name></italic> differs from <italic><tp:taxon-name><tp:taxon-name-part taxon-name-part-type="genus" reg="Bathynomus">B.</tp:taxon-name-part><tp:taxon-name-part taxon-name-part-type="species" reg="kensleyi">kensleyi</tp:taxon-name-part></tp:taxon-name></italic> in having the clypeal region with a pointed apex (Figs <xref ref-type="fig" rid="F4">4C</xref>, <xref ref-type="fig" rid="F5">5C</xref>, <xref ref-type="fig" rid="F6">6C</xref>, <xref ref-type="fig" rid="F9">9A</xref>) (vs rounded in <italic><tp:taxon-name><tp:taxon-name-part taxon-name-part-type="genus" reg="Bathynomus">B.</tp:taxon-name-part><tp:taxon-name-part taxon-name-part-type="species" reg="kensleyi">kensleyi</tp:taxon-name-part></tp:taxon-name></italic>; <xref ref-type="bibr" rid="B17">Lowry and Dempsey 2006</xref>: fig. 18E; <xref ref-type="bibr" rid="B11">Huang et al. 2022</xref>: fig. 2b), 11 spines on the pleotelson (Figs <xref ref-type="fig" rid="F4">4A</xref>, <xref ref-type="fig" rid="F5">5A</xref>, <xref ref-type="fig" rid="F6">6F</xref>, <xref ref-type="fig" rid="F9">9A</xref>) (vs 9 in <italic><tp:taxon-name><tp:taxon-name-part taxon-name-part-type="genus" reg="Bathynomus">B.</tp:taxon-name-part><tp:taxon-name-part taxon-name-part-type="species" reg="kensleyi">kensleyi</tp:taxon-name-part></tp:taxon-name></italic>; <xref ref-type="bibr" rid="B17">Lowry and Dempsey 2006</xref>: fig. 18A, F; <xref ref-type="bibr" rid="B11">Huang et al. 2022</xref>: fig. 2), the pleotelson broader than long (Figs <xref ref-type="fig" rid="F5">5A</xref>, <xref ref-type="fig" rid="F6">6F</xref>, <xref ref-type="fig" rid="F9">9A</xref>) (vs longer than broad in <italic><tp:taxon-name><tp:taxon-name-part taxon-name-part-type="genus" reg="Bathynomus">B.</tp:taxon-name-part><tp:taxon-name-part taxon-name-part-type="species" reg="kensleyi">kensleyi</tp:taxon-name-part></tp:taxon-name></italic>; <xref ref-type="bibr" rid="B17">Lowry and Dempsey 2006</xref>: fig. 18A, F; <xref ref-type="bibr" rid="B11">Huang et al. 2022</xref>: fig. 2), the uropod exopod distolateral corner produced and acute (Fig. <xref ref-type="fig" rid="F8">8D, E</xref>) (vs not produced in <italic><tp:taxon-name><tp:taxon-name-part taxon-name-part-type="genus" reg="Bathynomus">B.</tp:taxon-name-part><tp:taxon-name-part taxon-name-part-type="species" reg="kensleyi">kensleyi</tp:taxon-name-part></tp:taxon-name></italic>; <xref ref-type="bibr" rid="B17">Lowry and Dempsey 2006</xref>: fig. 19D, E), and the posterior end of pleonites 3 and 4 not reaching beyond the posterior end of pleonite 5 (Figs <xref ref-type="fig" rid="F5">5D</xref>, <xref ref-type="fig" rid="F6">6E</xref>) (vs pleonite 3 exceeds pleonites 4 and 5; pleonite 4 reaches the end of pleonite 5 in <italic><tp:taxon-name><tp:taxon-name-part taxon-name-part-type="genus" reg="Bathynomus">B.</tp:taxon-name-part><tp:taxon-name-part taxon-name-part-type="species" reg="kensleyi">kensleyi</tp:taxon-name-part></tp:taxon-name></italic>; <xref ref-type="bibr" rid="B17">Lowry and Dempsey 2006</xref>: fig. 18B, C; <xref ref-type="bibr" rid="B11">Huang et al. 2022</xref>: fig. 2a).</p><p>Other than sharing the upwardly curved pleotelson spines, there are other similarities between <italic><tp:taxon-name><tp:taxon-name-part taxon-name-part-type="genus" reg="Bathynomus">B.</tp:taxon-name-part><tp:taxon-name-part taxon-name-part-type="species" reg="vaderi">vaderi</tp:taxon-name-part></tp:taxon-name></italic> and <italic><tp:taxon-name><tp:taxon-name-part taxon-name-part-type="genus" reg="Bathynomus">B.</tp:taxon-name-part><tp:taxon-name-part taxon-name-part-type="species" reg="lowryi">lowryi</tp:taxon-name-part></tp:taxon-name></italic>: the antenna flagellum extends within pereonite 2, the clypeus is rectangular, and the pleotelson is broader than long. Both species, however, differ in having the apex of the clypeal region pointed (Figs <xref ref-type="fig" rid="F4">4C</xref>, <xref ref-type="fig" rid="F5">5C</xref>, <xref ref-type="fig" rid="F6">6C</xref>, <xref ref-type="fig" rid="F9">9A</xref>) (vs truncated in <italic><tp:taxon-name><tp:taxon-name-part taxon-name-part-type="genus" reg="Bathynomus">B.</tp:taxon-name-part><tp:taxon-name-part taxon-name-part-type="species" reg="lowryi">lowryi</tp:taxon-name-part></tp:taxon-name></italic>; <xref ref-type="bibr" rid="B6">Bruce and Bussarawit 2004</xref>: fig. 1C), 11 spines on the pleotelson (Figs <xref ref-type="fig" rid="F4">4A</xref>, <xref ref-type="fig" rid="F5">5A</xref>, <xref ref-type="fig" rid="F6">6F</xref>, <xref ref-type="fig" rid="F9">9C</xref>) (vs seven in <italic><tp:taxon-name><tp:taxon-name-part taxon-name-part-type="genus" reg="Bathynomus">B.</tp:taxon-name-part><tp:taxon-name-part taxon-name-part-type="species" reg="lowryi">lowryi</tp:taxon-name-part></tp:taxon-name></italic>; <xref ref-type="bibr" rid="B6">Bruce and Bussarawit 2004</xref>: figs 1A, 4A, 5), setae between the pleotelson spines (Figs <xref ref-type="fig" rid="F5">5A</xref>, <xref ref-type="fig" rid="F9">9C</xref>) (vs absent in <italic><tp:taxon-name><tp:taxon-name-part taxon-name-part-type="genus" reg="Bathynomus">B.</tp:taxon-name-part><tp:taxon-name-part taxon-name-part-type="species" reg="lowryi">lowryi</tp:taxon-name-part></tp:taxon-name></italic>; <xref ref-type="bibr" rid="B6">Bruce and Bussarawit 2004</xref>: figs 1A, 5), an inconspicuous longitudinal carina on the dorsal surface of the pleotelson (Figs <xref ref-type="fig" rid="F5">5A</xref>, <xref ref-type="fig" rid="F9">9C</xref>) (vs conspicuous in <italic><tp:taxon-name><tp:taxon-name-part taxon-name-part-type="genus" reg="Bathynomus">B.</tp:taxon-name-part><tp:taxon-name-part taxon-name-part-type="species" reg="lowryi">lowryi</tp:taxon-name-part></tp:taxon-name></italic>; <xref ref-type="bibr" rid="B6">Bruce and Bussarawit 2004</xref>: figs 1A, 4A, 5), a continuous setal fringe on the exopod of the uropod, which covers 83% of the margin (Fig. <xref ref-type="fig" rid="F8">8D, E</xref>) (vs fringe of medium length, covering 67% of margin in <italic><tp:taxon-name><tp:taxon-name-part taxon-name-part-type="genus" reg="Bathynomus">B.</tp:taxon-name-part><tp:taxon-name-part taxon-name-part-type="species" reg="lowryi">lowryi</tp:taxon-name-part></tp:taxon-name></italic>; <xref ref-type="bibr" rid="B6">Bruce and Bussarawit 2004</xref>: fig. 4B, C), and a convex lateral margin of the uropod exopod (Fig. <xref ref-type="fig" rid="F8">8D, E</xref>) (vs strongly convex and expanded in <italic><tp:taxon-name><tp:taxon-name-part taxon-name-part-type="genus" reg="Bathynomus">B.</tp:taxon-name-part><tp:taxon-name-part taxon-name-part-type="species" reg="lowryi">lowryi</tp:taxon-name-part></tp:taxon-name></italic>; <xref ref-type="bibr" rid="B6">Bruce and Bussarawit 2004</xref>: fig. 4B, C).</p><p><xref ref-type="bibr" rid="B11">Huang et al. (2022)</xref> excluded the material from Sulu Sea previously considered to be <italic><tp:taxon-name><tp:taxon-name-part taxon-name-part-type="genus" reg="Bathynomus">B.</tp:taxon-name-part><tp:taxon-name-part taxon-name-part-type="species" reg="kensleyi">kensleyi</tp:taxon-name-part></tp:taxon-name></italic> by <xref ref-type="bibr" rid="B17">Lowry and Dempsey (2006)</xref> and treated it as an undescribed species based on the states of the pereon, pleonite, maxilliped, pleotelson spines, and other characters. Based on the above characters reported by <xref ref-type="bibr" rid="B11">Huang et al. (2022)</xref> (species was not figured), the Sulu material is similar to <italic><tp:taxon-name><tp:taxon-name-part taxon-name-part-type="genus" reg="Bathynomus">B.</tp:taxon-name-part><tp:taxon-name-part taxon-name-part-type="species" reg="vaderi">vaderi</tp:taxon-name-part></tp:taxon-name></italic> in possessing more slender pleotelson spines and pleonite 4 that does not extend beyond end of pleonite 5. The two taxa, however, are different, as the Sulu Sea individual has a strongly convex uropodal exopod lateral margin (vs convex in <italic><tp:taxon-name><tp:taxon-name-part taxon-name-part-type="genus" reg="Bathynomus">B.</tp:taxon-name-part><tp:taxon-name-part taxon-name-part-type="species" reg="vaderi">vaderi</tp:taxon-name-part></tp:taxon-name></italic>, Fig. <xref ref-type="fig" rid="F8">8D, E</xref>). Furthermore, Shane Ahyong (pers. comm.) has compared specimens of <italic><tp:taxon-name><tp:taxon-name-part taxon-name-part-type="genus" reg="Bathynomus">B.</tp:taxon-name-part><tp:taxon-name-part taxon-name-part-type="species" reg="vaderi">vaderi</tp:taxon-name-part></tp:taxon-name></italic> with the Sulu Sea material, which is in the Australian Museum, and he comments that they are different taxa.</p><sec sec-type="﻿A note on the Bathynomus fishery" id="SECID0EUJBG"><title>﻿A note on the <italic><tp:taxon-name><tp:taxon-name-part taxon-name-part-type="genus" reg="Bathynomus">Bathynomus</tp:taxon-name-part></tp:taxon-name></italic> fishery</title><p>In Vietnam, <italic><tp:taxon-name><tp:taxon-name-part taxon-name-part-type="genus" reg="Bathynomus">Bathynomus</tp:taxon-name-part></tp:taxon-name></italic>, known locally as bọ biển or “sea bugs”, has been fished for food apparently since 2017. Specimens are caught in deep water by trawlers operating in various parts of Biển Đông (= East Sea, Vietnamese part of the South China Sea) and brought back to shore alive in ice boxes. The isopods are kept out of water and chilled, and in this state, can survive for many days if well insulated. They are then transported to restaurants for sale. Smaller eating establishments keep the isopods in ice boxes to be cooked when asked, while large restaurants have dedicated tanks with chilled water to keep and display the animals (Fig. <xref ref-type="fig" rid="F11">11</xref>). One local restaurant owner in Eo Gió in Nhơn Lý commune (Quy Nhơn City, Bình Định Province), who was selling these isopods, explained that Bình Định, which is a coastal province at south-central Vietnam, is the main area where the isopods are caught, and a number of fishermen target these animals. Once every few days, this restaurant receives the catch from the fishermen, usually about 10 individuals each time. He also knows that they are sent alive to restaurants in Hanoi, where there is a high demand for them (Tran Anh Duc pers. comm. 2022). In Hanoi, <italic><tp:taxon-name><tp:taxon-name-part taxon-name-part-type="genus" reg="Bathynomus">Bathynomus</tp:taxon-name-part></tp:taxon-name></italic> once was sold at high prices, but this has decreased over the years. In 2017, the price was up to 2 million Vietnamese Dong (ca USD $80) per kilogram, with large individuals reaching 2 kg in weight (<xref ref-type="bibr" rid="B2">Bang 2017</xref>). As noted above, large specimens of <italic><tp:taxon-name><tp:taxon-name-part taxon-name-part-type="genus" reg="Bathynomus">B.</tp:taxon-name-part><tp:taxon-name-part taxon-name-part-type="species" reg="jamesi">jamesi</tp:taxon-name-part></tp:taxon-name></italic> can reach weights in excess of 2.5 kg. Because of these prices, fishermen started to increase the supply, and by 2023 the price dropped to around 1.5 million Vietnamese Dong per kilogram (<xref ref-type="bibr" rid="B1">An 2023</xref>); by early 2024, it was about 1 million Vietnamese Dong (ca USD $40) per kilogram for 1–2 kg individuals. In 2017, specimens had to be pre-ordered, and diners had to wait up to a month to collect their <italic><tp:taxon-name><tp:taxon-name-part taxon-name-part-type="genus" reg="Bathynomus">Bathynomus</tp:taxon-name-part></tp:taxon-name></italic> specimens in seafood outlets in Hanoi (<xref ref-type="bibr" rid="B2">Bang 2017</xref>). Today, some seafood markets in Hanoi, Hồ Chí Minh City, and Đà Nẵng City keep up to 30 individuals in their chilled water tanks for customers to buy. It is also common to see advertisements selling “sea bugs” on social network by some seafood stores. Once they are purchased online, the stores will immediately ship the alive animals in icebox to customers. Individuals weighing between 0.6–0.9 kg are the best sellers because the price is more affordable. Large specimens in excess of 2 kg are also sought after as they are less common, and their size makes for an impressive dish. In mid-2024, prices in some places in Hanoi have dropped and cost only 0.68 million Vietnamese Dong (ca USD $27) per kilogram. The prices of these animals, however, do vary quite a bit due to supply and demand, and can cost substantially more in higher end restaurants.</p><fig id="F11" position="float" orientation="portrait"><object-id xmlns:xlink="http://www.w3.org/1999/xlink" content-type="doi" xlink:type="simple">10.3897/zookeys.1223.139335.figure11</object-id><object-id xmlns:xlink="http://www.w3.org/1999/xlink" content-type="arpha" xlink:type="simple">572175B5-0443-53BF-945C-AEB507B35979</object-id><label>Figure 11.</label><caption><p>Seafood market in Hanoi, Vietnam, selling <italic><tp:taxon-name><tp:taxon-name-part taxon-name-part-type="genus" reg="Bathynomus">Bathynomus</tp:taxon-name-part><tp:taxon-name-part taxon-name-part-type="species" reg="jamesi">jamesi</tp:taxon-name-part></tp:taxon-name></italic><bold>A, B</bold> chilled water tanks keeping specimens alive for sale <bold>C</bold> three large specimens weighing 7.7 kg <bold>D</bold> Large specimens exceeding 2 kg in weight command premium prices.</p></caption><graphic xmlns:xlink="http://www.w3.org/1999/xlink" xlink:href="zookeys-1223-289_article-139335__-g011.jpg" position="float" orientation="portrait" xlink:type="simple" id="oo_1219645.jpg"><uri content-type="original_file" xlink:type="simple">https://binary.pensoft.net/fig/1219645</uri></graphic></fig><p>It is noteworthy that four type specimens of <italic><tp:taxon-name><tp:taxon-name-part taxon-name-part-type="genus" reg="Bathynomus">B.</tp:taxon-name-part><tp:taxon-name-part taxon-name-part-type="species" reg="vaderi">vaderi</tp:taxon-name-part></tp:taxon-name></italic> were obtained from dealers in Quy Nhơn in south-central Vietnam, where the isopods are fished. In the restaurants in Hanoi where <italic><tp:taxon-name><tp:taxon-name-part taxon-name-part-type="genus" reg="Bathynomus">Bathynomus</tp:taxon-name-part></tp:taxon-name></italic> is also sold, we have only seen <italic><tp:taxon-name><tp:taxon-name-part taxon-name-part-type="genus" reg="Bathynomus">B.</tp:taxon-name-part><tp:taxon-name-part taxon-name-part-type="species" reg="jamesi">jamesi</tp:taxon-name-part></tp:taxon-name></italic> so far, although we were told the specimens are also from Quy Nhơn. It is possible <italic><tp:taxon-name><tp:taxon-name-part taxon-name-part-type="genus" reg="Bathynomus">B.</tp:taxon-name-part><tp:taxon-name-part taxon-name-part-type="species" reg="vaderi">vaderi</tp:taxon-name-part></tp:taxon-name></italic> has a slightly different habitat, depth range, or distribution than <italic><tp:taxon-name><tp:taxon-name-part taxon-name-part-type="genus" reg="Bathynomus">B.</tp:taxon-name-part><tp:taxon-name-part taxon-name-part-type="species" reg="jamesi">jamesi</tp:taxon-name-part></tp:taxon-name></italic>, and what is caught depends on where individual boats trawl. In the early 2020s, <italic><tp:taxon-name><tp:taxon-name-part taxon-name-part-type="genus" reg="Bathynomus">Bathynomus</tp:taxon-name-part></tp:taxon-name></italic> was also sold for high prices in Taiwan for food, often cooked with noodles in niche restaurants (<xref ref-type="bibr" rid="B9">Everington 2023</xref>), with fishermen collecting them from the Pratas Islands. Fishermen collecting <italic><tp:taxon-name><tp:taxon-name-part taxon-name-part-type="genus" reg="Bathynomus">Bathynomus</tp:taxon-name-part></tp:taxon-name></italic> for restaurants in Taiwan in these islands were also the source of the material reported by <xref ref-type="bibr" rid="B11">Huang et al. (2022)</xref> (Huang Ming-Chih pers. comm.). During the last year, however, <italic><tp:taxon-name><tp:taxon-name-part taxon-name-part-type="genus" reg="Bathynomus">Bathynomus</tp:taxon-name-part></tp:taxon-name></italic>, is no longer popular in Taiwan, and few places sell it now (Chan Tin-Yam pers. comm.). All the supergiant specimens we know of and/or have seen from Pratas and Taiwan belong to only one species, <italic><tp:taxon-name><tp:taxon-name-part taxon-name-part-type="genus" reg="Bathynomus">B.</tp:taxon-name-part><tp:taxon-name-part taxon-name-part-type="species" reg="jamesi">jamesi</tp:taxon-name-part></tp:taxon-name></italic>.</p></sec></tp:treatment-sec><tp:treatment-sec><!--Section generated to contain objects referenced in tp:taxon-treatment.--><fig id="F3" position="float" orientation="portrait"><object-id xmlns:xlink="http://www.w3.org/1999/xlink" content-type="doi" xlink:type="simple">10.3897/zookeys.1223.139335.figure3</object-id><object-id xmlns:xlink="http://www.w3.org/1999/xlink" content-type="arpha" xlink:type="simple">A2233701-1D70-5600-8BAB-ADFE036BE205</object-id><label>Figure 3.</label><caption><p>Pleotelson, dorsal views. <italic><tp:taxon-name><tp:taxon-name-part taxon-name-part-type="genus" reg="Bathynomus">Bathynomus</tp:taxon-name-part><tp:taxon-name-part taxon-name-part-type="species" reg="jamesi">jamesi</tp:taxon-name-part></tp:taxon-name></italic> Kou, Chen &amp; Li, 2017 <bold>A</bold> ♀ (288 mm) (<abbrev xmlns:xlink="http://www.w3.org/1999/xlink" content-type="institution" xlink:title="Taiwan National Museum, Taipei, Taiwan" id="ABBRID0EQXAE" xlink:type="simple">TMCD</abbrev> 3329), Taiwan <bold>B</bold> ♀ (303 mm) (<abbrev xmlns:xlink="http://www.w3.org/1999/xlink" content-type="institution" xlink:title="Taiwan National Museum, Taipei, Taiwan" id="ABBRID0EXXAE" xlink:type="simple">TMCD</abbrev> 3326), Taiwan <bold>C</bold> ♂ (369 mm) (<abbrev xmlns:xlink="http://www.w3.org/1999/xlink" content-type="institution" xlink:title="Taiwan National Museum, Taipei, Taiwan" id="ABBRID0E5XAE" xlink:type="simple">TMCD</abbrev> 3327), Taiwan <bold>D</bold> ♀ (260 mm) (<abbrev xmlns:xlink="http://www.w3.org/1999/xlink" content-type="institution" xlink:title="Taiwan National Museum, Taipei, Taiwan" id="ABBRID0EFYAE" xlink:type="simple">TMCD</abbrev> 3331), Taiwan <bold>E</bold> ♂ (407 mm) (<named-content xmlns:xlink="http://www.w3.org/1999/xlink" content-type="dwc:institutional_code" xlink:title="Zoological Reference Collection of the Lee Kong Chian Natural History Museum, National University of Singapore" xlink:href="http://grbio.org/institution/zoological-reference-collection-national-university-singapore" xlink:type="simple">ZRC</named-content> 2024.0118), Vietnam <bold>F</bold> ♀ (293 mm) (<named-content xmlns:xlink="http://www.w3.org/1999/xlink" content-type="dwc:institutional_code" xlink:title="Zoological Reference Collection of the Lee Kong Chian Natural History Museum, National University of Singapore" xlink:href="http://grbio.org/institution/zoological-reference-collection-national-university-singapore" xlink:type="simple">ZRC</named-content> 2024.0119), Vietnam.</p></caption><graphic xmlns:xlink="http://www.w3.org/1999/xlink" xlink:href="zookeys-1223-289_article-139335__-g003.jpg" position="float" orientation="portrait" xlink:type="simple" id="oo_1219637.jpg"><uri content-type="original_file" xlink:type="simple">https://binary.pensoft.net/fig/1219637</uri></graphic></fig></tp:treatment-sec><ref-list><ref id="B3"><mixed-citation xmlns:xlink="http://www.w3.org/1999/xlink" xlink:type="simple"><person-group><name name-style="western"><surname>Barradas-Ortiz</surname><given-names>C</given-names></name><name name-style="western"><surname>Briones-Fourzán</surname><given-names>P</given-names></name><name name-style="western"><surname>Lozano-Álvarez</surname><given-names>E</given-names></name></person-group> (<year>2003</year>) <article-title>Seasonal reproduction and feeding ecology of giant isopods <italic><tp:taxon-name><tp:taxon-name-part taxon-name-part-type="genus">Bathynomus</tp:taxon-name-part><tp:taxon-name-part taxon-name-part-type="species">giganteus</tp:taxon-name-part></tp:taxon-name></italic> from the continental slope of the Yucatan Peninsula.</article-title><source>Deep Sea Research Part I: Oceanographic Research Papers</source><volume>50</volume>: <fpage>495</fpage>–<lpage>513</lpage>. <ext-link xlink:href="10.1016/S0967-0637(03)00036-0" ext-link-type="doi" xlink:type="simple">https://doi.org/10.1016/S0967-0637(03)00036-0</ext-link></mixed-citation></ref><ref id="B11"><mixed-citation xmlns:xlink="http://www.w3.org/1999/xlink" xlink:type="simple"><person-group><name name-style="western"><surname>Huang</surname><given-names>M-C</given-names></name><name name-style="western"><surname>Kawai</surname><given-names>T</given-names></name><name name-style="western"><surname>Bruce</surname><given-names>NL</given-names></name></person-group> (<year>2022</year>) <article-title>A new species of <italic><tp:taxon-name><tp:taxon-name-part taxon-name-part-type="genus">Bathynomus</tp:taxon-name-part></tp:taxon-name></italic> Milne-Edwards, 1879 (<tp:taxon-name><tp:taxon-name-part taxon-name-part-type="order">Isopoda</tp:taxon-name-part></tp:taxon-name>: <tp:taxon-name><tp:taxon-name-part taxon-name-part-type="family">Cirolanidae</tp:taxon-name-part></tp:taxon-name>) from the southern Gulf of Mexico with a redescription of <italic><tp:taxon-name><tp:taxon-name-part taxon-name-part-type="genus">Bathynomus</tp:taxon-name-part><tp:taxon-name-part taxon-name-part-type="species">jamesi</tp:taxon-name-part></tp:taxon-name></italic> Kou, Chen &amp; Li, 2017 from off Pratas Island, Taiwan.</article-title><source>Journal of Natural History</source><volume>56</volume>(<issue>13–16</issue>): <fpage>885</fpage>–<lpage>921</lpage>. <ext-link xlink:href="10.1080/00222933.2022.2086835" ext-link-type="doi" xlink:type="simple">https://doi.org/10.1080/00222933.2022.2086835</ext-link></mixed-citation></ref><ref id="B17"><mixed-citation xmlns:xlink="http://www.w3.org/1999/xlink" xlink:type="simple"><person-group><name name-style="western"><surname>Lowry</surname><given-names>JK</given-names></name><name name-style="western"><surname>Dempsey</surname><given-names>K</given-names></name></person-group> (<year>2006</year>) <article-title>The giant deep-sea scavenger genus <italic><tp:taxon-name><tp:taxon-name-part taxon-name-part-type="genus">Bathynomus</tp:taxon-name-part></tp:taxon-name></italic> (<tp:taxon-name><tp:taxon-name-part taxon-name-part-type="subphylum">Crustacea</tp:taxon-name-part></tp:taxon-name>, <tp:taxon-name><tp:taxon-name-part taxon-name-part-type="order">Isopoda</tp:taxon-name-part></tp:taxon-name>, <tp:taxon-name><tp:taxon-name-part taxon-name-part-type="family">Cirolanidae</tp:taxon-name-part></tp:taxon-name>) in the Indo-West Pacific.</article-title> In: <person-group><name name-style="western"><surname>Richer De Forges</surname><given-names>B</given-names></name><name name-style="western"><surname>Justine</surname><given-names>J-L</given-names></name></person-group> (<role>Eds</role>) <issue-title>Tropical Deep-Sea Benthos, Volume 24.</issue-title><source>Mémoires du Muséum national d’Histoire naturelle</source><volume>193</volume>: <fpage>163</fpage>–<lpage>192</lpage>.</mixed-citation></ref><ref id="B6"><mixed-citation xmlns:xlink="http://www.w3.org/1999/xlink" xlink:type="simple"><person-group><name name-style="western"><surname>Bruce</surname><given-names>NL</given-names></name><name name-style="western"><surname>Bussarawit</surname><given-names>S</given-names></name></person-group> (<year>2004</year>) <article-title><italic><tp:taxon-name><tp:taxon-name-part taxon-name-part-type="genus">Bathynomus</tp:taxon-name-part><tp:taxon-name-part taxon-name-part-type="species">lowryi</tp:taxon-name-part></tp:taxon-name></italic> sp. nov. (<tp:taxon-name><tp:taxon-name-part taxon-name-part-type="subphylum">Crustacea</tp:taxon-name-part></tp:taxon-name>: <tp:taxon-name><tp:taxon-name-part taxon-name-part-type="order">Isopoda</tp:taxon-name-part></tp:taxon-name>: <tp:taxon-name><tp:taxon-name-part taxon-name-part-type="family">Cirolanidae</tp:taxon-name-part></tp:taxon-name>), the first record of the ‘giant’ marine isopod genus, from Thailand waters.</article-title><source>Phuket Marine Biological Center Research Bulletin</source><volume>65</volume>: <fpage>1</fpage>–<lpage>8</lpage>.</mixed-citation></ref><ref id="B2"><mixed-citation xmlns:xlink="http://www.w3.org/1999/xlink" xlink:type="simple"><person-group><name name-style="western"><surname>Bang</surname><given-names>N</given-names></name></person-group> (<year>2017</year>) Bọ biển khổng lồ 4 triệu/con: Món nhậu lạ của dân Hà thành [Giant sea bug 4 million VND each: a strange delicacy for the people of Hanoi]. Vietnamnet newspaper, 17 May 2017. [In Vietnamese] <ext-link xlink:href="https://vietnamnet.vn/bo-bien-khong-lo-4-trieucon-mon-nhau-la-cua-dan-ha-thanh-372986.html" ext-link-type="uri" xlink:type="simple">https://vietnamnet.vn/bo-bien-khong-lo-4-trieucon-mon-nhau-la-cua-dan-ha-thanh-372986.html</ext-link> [Accessed on: 2024-12-9]</mixed-citation></ref><ref id="B1"><mixed-citation xmlns:xlink="http://www.w3.org/1999/xlink" xlink:type="simple"><person-group><name name-style="western"><surname>An</surname><given-names>T</given-names></name></person-group> (<year>2023</year>) Bọ biển 4 triệu đồng một con, dân sành ăn vẫn tranh nhau mua [Sea bug 4 million VND each, gourmets are still competing to buy]. Vietnamnet newspaper, 6 April 2023. [In Vietnamese] <ext-link xlink:href="https://vietnamnet.vn/bo-bien-4-trieu-dong-mot-con-dan-sanh-an-van-tranh-nhau-mua-2128935.html" ext-link-type="uri" xlink:type="simple">https://vietnamnet.vn/bo-bien-4-trieu-dong-mot-con-dan-sanh-an-van-tranh-nhau-mua-2128935.html</ext-link> [Accessed on: 2024-12-9]</mixed-citation></ref><ref id="B9"><mixed-citation xmlns:xlink="http://www.w3.org/1999/xlink" xlink:type="simple"><person-group><name name-style="western"><surname>Everington</surname><given-names>K</given-names></name></person-group> (<year>2023</year>) Taipei eatery features giant isopod ramen. Taiwan News, 23 May 2023.</mixed-citation></ref></ref-list></tp:taxon-treatment>
